# Supplementary material for: Underexplored Molecular Mechanisms of Toxicity
Source: J Xenobiot. 2024 Jul 18;14(3):939–49. doi: 10.3390/jox14030052 (PMC11270369; doi:10.3390/jox14030052)
Supplement: Supplementary file 1 [file jox-14-00052-s001.zip]

Archive with 6 entries (6 files):
- Supplemental Table S1.xlsx
- __MACOSX/._Supplemental Table S1.xlsx
- Supplemental Table S2.xlsx
- __MACOSX/._Supplemental Table S2.xlsx
- Supplemental Table S3.xlsx
- __MACOSX/._Supplemental Table S3.xlsx
