# Supplementary material for: Underexplored Molecular Mechanisms of Toxicity
Source: J Xenobiot. 2024 Jul 18;14(3):939–49. doi: 10.3390/jox14030052 (PMC11270369; doi:10.3390/jox14030052)
Supplement: Supplementary file 1 [file jox-14-00052-s001.zip › Supplemental Table S1.xlsx]

## Sheet: Sheet1
Supplemental Table S1. Number of chemical-gene interactions (CGI) and publications per gene.
Gene	CGI	Publications/gene
HMOX1	411	730
CDKN1A	408	855
NQO1	370	298
CYP1A1	336	602
EGR1	330	373
GADD45A	302	148
CCL2	300	807
GDF15	285	294
FOS	282	372
JUN	282	786
MYC	277	2072
ATF3	273	160
DDIT3	273	227
CCND1	271	1162
CYP1B1	267	302
SLC7A11	260	38
GCLM	248	12
GCLC	243	54
SERPINE1	243	872
ALDH1A1	239	190
VEGFA	239	4188
SRXN1	233	19
IL1B	233	1224
ASNS	232	23
DUSP1	232	139
TXNRD1	227	68
TRIB3	223	65
HSPA1A	219	127
DDIT4	215	57
EPHX1	210	147
CDK1	207	424
SLC3A2	206	59
HMGCS1	202	3
CXCL1	201	144
IGF1	201	1459
CCNB1	199	183
CEBPB	197	157
CYP1A2	197	240
BTG2	196	75
ACSL1	194	11
CXCL10	194	435
SOD2	193	495
SPP1	193	835
GADD45B	192	20
ABCC3	192	97
SQSTM1	192	266
PPP1R15A	190	30
CD36	190	42
IGFBP3	190	437
MDM2	190	1192
FAS	189	187
HSPA5	189	370
IER3	188	42
CCNA2	188	186
ANGPTL4	187	127
ME1	186	19
TXNIP	186	135
SGK1	185	152
HSPB1	185	311
MAFF	183	9
CXCL12	181	872
HSPA8	179	114
ID1	179	192
GSTM1	179	965
INSIG1	178	24
HSP90AA1	178	707
DUSP6	177	58
COL1A1	177	187
PMAIP1	176	96
JUNB	175	292
IL6	175	3507
FOSL1	174	104
TFRC	173	163
RRM2	172	48
ICAM1	172	763
SQLE	171	18
TOP2A	171	81
SLC7A5	171	111
BHLHE40	170	25
PHLDA1	170	26
PDK4	170	30
HSPD1	170	165
CD44	170	251
HMGCR	169	95
NDRG1	169	140
MSMO1	168	2
TIPARP	168	8
POR	168	82
CCL5	167	474
EHHADH	166	3
HSPH1	166	19
GSR	166	26
NUPR1	166	35
ID3	166	54
FN1	166	695
ID2	165	86
CCNB2	164	16
IDI1	163	1
G0S2	163	21
CTH	163	33
PCNA	163	624
GSTA2	162	8
ENC1	162	10
GSTA4	161	15
NFKBIA	161	259
PTGS2	161	1453
DUSP5	160	22
CXCL2	159	24
HSPA1B	159	26
CDC20	159	112
TNF	158	5819
HMGCS2	157	14
PLIN2	157	67
IGFBP1	156	148
FASN	156	190
THBS1	156	329
LCN2	156	524
FDFT1	155	18
PLK2	155	48
KLF6	155	117
TPM1	154	30
RGS2	154	79
GSTP1	154	563
TNFRSF12A	153	81
VIM	153	351
ELOVL6	152	13
BIRC5	152	49
MT2A	152	50
BNIP3	152	103
STMN1	152	201
TIMP1	152	405
DNAJB1	151	36
VLDLR	151	49
CASP3	151	617
CDH1	151	1659
DNAJB9	150	8
GSTM3	150	35
ANXA1	150	179
BAX	150	733
CEBPD	148	53
CCNG2	147	31
IGFBP2	147	151
EGFR	147	4686
FABP5	146	43
LOX	146	146
LGALS3	146	589
EGR2	145	66
ANXA3	144	37
CDKN3	144	41
BIRC3	144	106
NREP	143	5
GSTM2	143	7
KRT8	143	71
ADM	143	265
ANXA2	143	288
VCAM1	143	311
ACOT1	142	1
HSP90AB1	142	16
MCM6	142	16
GPNMB	142	53
CP	142	141
LPL	142	429
OAT	141	21
NEDD9	141	80
NR4A1	141	241
KIF20A	140	25
CPT1A	140	45
AREG	140	143
C3	140	185
EDN1	140	622
CCL20	139	142
TIMP3	139	187
ECH1	138	2
PHGDH	138	25
SOD1	138	819
IFRD1	137	11
TSC22D1	137	16
CCNE2	137	29
CRYAB	136	38
RHOB	136	84
S100A6	136	94
INHBE	136	109
S100A8	136	251
BCL2L1	136	481
NR3C1	136	692
MCM5	135	19
DHCR7	135	34
EPHX2	135	61
S100A9	135	166
MKI67	134	3
NFE2L2	134	1111
CXCR4	134	1382
PSAT1	133	11
GADD45G	133	28
RND3	133	30
SESN2	133	57
CD14	133	104
MGLL	132	29
SULF2	132	40
CCL4	132	68
IL1A	132	1605
NFIL3	131	22
IFIT1	131	27
ABCA1	131	528
CHAC1	130	7
THRSP	130	10
ACTB	130	18
C1S	130	33
TAGLN	130	52
ODC1	130	90
TGFB2	130	176
NRP1	130	231
TGM2	130	269
SLC27A2	129	9
BMF	129	18
HERPUD1	129	29
FDPS	129	35
ACTA2	129	38
EFNA1	129	49
BUB1	129	74
PPARA	129	405
OSGIN1	128	8
MAFB	128	47
TK1	128	52
DECR1	128	71
NRG1	128	253
GSTA3	127	5
HSPA4L	127	6
NUSAP1	127	17
SLC6A6	127	23
TSC22D3	127	31
DDC	127	49
ENO1	127	98
ISG15	127	110
SLC2A1	127	360
LDLR	127	605
PPP1R3C	126	7
INHBA	126	12
STC2	126	44
SLC2A3	126	52
FST	126	82
CTSL	126	111
CDKN1C	126	131
FKBP5	126	137
LIF	126	171
TNFAIP3	126	243
TNFSF10	126	974
MTHFD2	125	15
SAT1	125	44
CITED2	125	47
GLUL	125	61
HK2	125	113
CCND2	125	118
GSN	125	172
TUBB6	124	3
FABP1	124	64
MCM2	124	70
S100A4	124	250
SOCS3	124	289
PHLDA3	123	6
MCM3	123	30
RBP1	123	36
CCNG1	123	38
BTG1	123	43
AKR1B10	123	52
SOCS2	123	52
ERRFI1	123	56
FADS2	123	60
ZFP36	123	158
PLAUR	123	266
NAMPT	123	409
BCL2	123	1806
GPAT3	122	4
PLPP3	122	9
GOT1	122	12
UBE2C	122	59
S100A10	122	61
KRT18	122	114
TNFRSF10B	122	207
PRSS23	121	2
DHRS3	121	5
LSS	121	10
VNN1	121	15
RGS16	121	16
ALCAM	121	92
BAG3	121	124
FABP4	121	161
LGALS1	121	320
AURKA	121	447
SPC25	120	3
HSPA9	120	46
CDC6	120	83
HBEGF	120	117
SULT1A1	120	121
GCH1	120	122
PTTG1	120	163
GHR	120	215
CYP2E1	120	359
SLC25A20	119	10
FMO1	119	11
HAL	119	13
SPON2	119	15
ALDOA	119	21
UGDH	119	26
SERPINE2	119	45
INSIG2	119	60
IL1R1	119	73
ENPP2	119	116
CCL3	119	164
SREBF1	119	199
CAT	119	223
SC5D	118	4
RNASE4	118	6
AK4	118	8
PTGR1	118	8
MT1A	118	19
EMP1	118	20
PCK1	118	36
HSPB8	118	53
CTSC	118	56
SOX4	118	133
CLDN1	118	159
TNFRSF1A	118	234
ATP1B1	117	5
SESN1	117	7
ACOX1	117	10
SLC20A1	117	14
PIR	117	18
KLF10	117	36
KLF9	117	39
PGK1	117	41
SLC40A1	117	48
LDHA	117	83
PRDX1	117	84
KRT19	117	127
TNC	117	233
STAT1	117	575
ACAA2	116	4
HADH	116	8
ALAS1	116	17
AOX1	116	23
CPT2	116	29
ASS1	116	30
PKLR	116	31
DBP	116	37
HMGB2	116	38
XDH	116	40
PRC1	116	41
PBK	116	57
GPX3	116	65
PER2	116	80
BCL6	116	272
PLAU	116	280
IL1RN	116	420
APOE	116	2867
KLHL24	115	5
CDCA3	115	8
KYNU	115	9
NR1D2	115	11
ACAT2	115	18
CCL7	115	39
LPIN1	115	59
IGFBP5	115	97
UHRF1	115	129
KLF5	115	131
COL1A2	115	134
UCP2	115	203
CLU	115	347
PLK1	115	517
SDF2L1	114	6
ARRDC3	114	12
GPX2	114	23
LMNB1	114	43
SCD	114	119
GPX1	114	146
PLAT	114	159
MCM10	113	23
FTH1	113	30
NFKBIZ	113	34
HSPA2	113	36
CENPF	113	49
ADAMTS1	113	50
ITPR1	113	52
MCM7	113	55
SELENOP	113	66
ASPM	113	84
CDK6	113	147
GAPDH	113	173
CASP1	113	196
AURKB	113	219
TYMS	113	369
RAD51	113	470
AHR	113	503
ACOT2	112	2
HSD17B4	112	18
E2F8	112	20
MCM4	112	21
ARG2	112	24
COL3A1	112	69
NT5E	112	74
PIM1	112	170
BCL2L11	112	321
ALDH2	112	335
PPARG	112	1318
DNAJA1	111	18
DLGAP5	111	23
USP2	111	23
DHCR24	111	25
GLS	111	56
CYP7A1	111	97
AQP3	111	102
ANXA5	111	130
PDK1	111	131
SLC16A6	110	0
GSTM4	110	5
FMO5	110	7
MGST1	110	12
SLC1A4	110	13
CREM	110	47
FHL2	110	61
DPYD	110	142
TFPI	110	152
PKM	110	173
F3	110	463
STAT3	110	2504
TP53	110	5507
ALDOC	109	2
AKAP12	109	35
ECT2	109	59
PRLR	109	108
BUB1B	109	112
HSP90B1	109	115
GJA1	109	439
ZFAND2A	108	2
KRT23	108	6
MAFG	108	14
CDKN2C	108	42
SORL1	108	127
XBP1	108	174
CALR	108	297
KLF4	108	323
CAV1	108	680
ISG20	107	13
NR1D1	107	18
ANKRD1	107	20
PLK3	107	36
MAP2K6	107	38
HMMR	107	48
MAP1LC3B	107	51
FADS1	107	62
SFPQ	107	63
CBR1	107	79
PTGS1	107	88
APOA4	107	90
SFN	107	103
NR4A2	107	114
CD9	107	146
PIK3R1	107	177
PRKCA	107	297
ECI1	106	2
TSKU	106	9
MVD	106	13
PDIA6	106	16
ALDH3A2	106	17
DNAJB4	106	18
TNFRSF19	106	19
HSPE1	106	33
UGT1A6	106	48
ENO2	106	124
PRNP	106	175
JAG1	106	202
LMNA	106	410
PEX11A	105	4
ZWINT	105	13
PRKCB	105	29
LITAF	105	32
PSMB9	105	32
LIFR	105	47
S100A11	105	51
COL4A1	105	59
ARG1	105	60
CCNE1	105	85
HES1	105	103
PFKP	104	10
SLC30A1	104	14
UPP1	104	15
MAT2A	104	16
CD74	104	25
HELLS	104	28
NFIB	104	37
CYB5A	104	46
PFKFB3	104	62
VCAN	104	98
COL18A1	104	146
CFLAR	104	172
THBD	104	227
GBP2	103	2
CKS2	103	21
IFIT3	103	30
RSAD2	103	36
ATF5	103	42
ACLY	103	45
SERPINH1	103	66
IRF7	103	94
UNG	103	102
TAP1	103	119
CYP17A1	103	307
DKK1	103	326
PPARGC1A	103	476
IL18	103	795
SLC6A9	102	11
TNFAIP2	102	15
ALDH3A1	102	20
CDCA8	102	21
TNFRSF21	102	21
BCAT1	102	22
SELENBP1	102	43
GLRX	102	62
MGP	102	81
DCN	102	138
CTSD	102	191
SOX9	102	329
CHEK1	102	371
RETSAT	101	0
CMBL	101	1
TUBB2A	101	2
NABP1	101	3
TNS1	101	8
ACSL5	101	12
EIF5	101	16
RASD1	101	20
NFIA	101	28
STIP1	101	39
AKR1C3	101	66
MAP3K8	101	73
BCL3	101	86
ABCC4	101	98
SCARB1	101	167
CYCS	101	192
PPL	100	10
RND1	100	11
UBD	100	14
TMPO	100	16
TUBB4B	100	23
FGA	100	24
SIK1	100	33
TRIB1	100	33
IL1R2	100	35
HPGD	100	37
CASP4	100	41
HTATIP2	100	42
ACAT1	100	49
EGLN3	100	58
RELB	100	66
CD55	100	80
MYLK	100	89
PDCD4	100	199
FBN1	100	263
PYGL	99	3
ASF1B	99	4
SERTAD1	99	13
CCNF	99	16
ANXA4	99	20
KIF23	99	23
LUM	99	25
SLCO2B1	99	29
CYP26A1	99	31
CENPE	99	45
NR2F2	99	64
CDC25C	99	116
CEACAM1	99	129
ATF4	99	189
TGFBI	99	208
SERPINF1	99	255
EPAS1	99	279
GRN	99	340
ITGB1	99	441
CEBPA	99	555
NFKB1	99	4923
GEM	98	11
SPTBN1	98	14
ETV5	98	22
SLC7A1	98	29
ACADM	98	32
DUSP4	98	35
CHKA	98	39
TNFSF9	98	42
CDT1	98	56
NR4A3	98	60
CXCL5	98	88
ABCG1	98	100
JUND	98	111
IL6R	98	173
ABCC2	98	190
EPHA2	98	213
F2R	98	270
SKP2	98	300
PTX3	98	318
MAOA	98	369
E2F1	98	467
CROT	97	2
MGST3	97	2
ALDH6A1	97	3
CSRP1	97	3
ALDH1B1	97	10
BLVRB	97	12
AKR1D1	97	21
FOSL2	97	22
ACACA	97	27
PDE4B	97	30
ALDH1A3	97	35
SLC2A2	97	41
PDIA3	97	84
NDRG2	97	99
CDC25A	97	117
NSDHL	96	11
ANLN	96	13
ACSL3	96	14
CKAP2	96	22
IFI44	96	26
TES	96	31
PSMB8	96	36
IL1RL1	96	39
KIF2C	96	50
PDGFA	96	51
ID4	96	61
TBX3	96	62
LBP	96	73
MAOB	96	80
IRF1	96	216
DPP4	96	337
PCSK9	96	370
PLA2G12A	95	1
FBXO30	95	2
TCF19	95	8
DGAT2	95	12
ACSS2	95	17
TM4SF1	95	23
PHLDA2	95	24
ISYNA1	95	30
SPAG5	95	30
CES2	95	31
ACSL4	95	33
DCLK1	95	58
SERPINB2	95	69
MARCKS	95	71
ACKR3	95	169
BST2	95	212
IDH1	95	414
CASP8	95	536
MT1F	94	4
SHCBP1	94	9
CDCA7	94	15
COL5A2	94	16
TP53INP1	94	29
IFITM1	94	32
CFB	94	37
FOXQ1	94	41
SDC2	94	58
SDC4	94	85
ANPEP	94	86
SPHK1	94	172
NME1	94	227
TIMP2	94	235
B2M	94	259
IRS1	94	263
EZR	94	301
HSPA4	94	536
PPP1R3B	93	7
TUBA4A	93	7
COTL1	93	12
ABAT	93	16
CD68	93	16
GAMT	93	18
ORM1	93	20
GLDC	93	26
BIK	93	41
CDC25B	93	66
PLTP	93	68
RORA	93	79
TSPO	93	101
TFPI2	93	107
FGF1	93	137
TGFBR2	93	154
AXL	93	238
KITLG	93	319
ALB	93	507
APP	93	1370
INHBB	92	2
INMT	92	6
LY6E	92	10
MTHFD1L	92	10
PAPSS2	92	10
RAD51AP1	92	12
SERPINB9	92	14
CKB	92	15
CDCA5	92	17
ENTPD5	92	17
SORBS2	92	17
NID1	92	18
RGCC	92	22
BTG3	92	24
HSD11B1	92	26
PCK2	92	29
RGN	92	30
ATAD2	92	37
ACTA1	92	41
ST6GAL1	92	42
ABCG5	92	45
SLC10A1	92	52
LGALS3BP	92	72
KIF11	92	77
ZBTB16	92	86
BBC3	92	109
SPARC	92	233
FGB	92	475
METTL7A	91	3
C1QB	91	4
CYP8B1	91	6
HSD17B7	91	6
TM7SF2	91	6
HSD17B2	91	28
TKT	91	29
GABARAPL1	91	35
PLSCR1	91	44
NNMT	91	57
RCAN1	91	75
S1PR1	91	92
WEE1	91	98
FEN1	91	125
APAF1	91	134
A2M	91	162
AGT	91	821
MMP2	91	1042
BRCA1	91	2236
MID1IP1	90	2
ACADL	90	5
GK	90	6
CD83	90	7
NOCT	90	9
RAB31	90	12
HADHB	90	14
SORBS1	90	14
AKR1C2	90	17
SLC37A4	90	18
IFIT2	90	24
SLC38A2	90	25
CYP7B1	90	27
FGG	90	29
PALLD	90	31
PTPRF	90	31
IGFBP4	90	43
DDAH1	90	49
COL5A1	90	53
STC1	90	65
KLF2	90	86
ATXN1	90	93
CD40	90	108
BID	90	131
AQP1	90	164
ANG	90	170
ABCG2	90	592
SLC25A25	89	1
GPAM	89	6
CDCA2	89	8
DCXR	89	13
ZMAT3	89	14
DNAJC3	89	15
IL13RA1	89	16
TAGLN2	89	27
BNIP3L	89	30
FKBP4	89	35
NQO2	89	35
PDZK1	89	40
FBLN1	89	53
DAB2	89	69
MXD1	89	69
NEK2	89	78
PRDX2	89	81
RTN4	89	101
PROCR	89	112
MAD2L1	89	129
MMP14	89	372
EGF	89	952
MAPT	89	1346
IL10	89	2165
CSAD	88	1
PCTP	88	5
HSDL2	88	6
SULT1C2	88	6
STARD4	88	9
PDLIM1	88	12
TPM4	88	12
LAMA3	88	13
MYBL1	88	16
NUF2	88	19
GLS2	88	20
OSMR	88	20
AHNAK	88	28
RBM3	88	35
UGCG	88	35
GMNN	88	53
ATP2A2	88	55
CYP27A1	88	63
GSTA1	88	65
TPX2	88	69
ABCB4	88	91
NEDD4L	88	106
SLC16A1	88	110
HNRNPA1	88	117
IL11	88	117
UCHL1	88	171
PDGFRB	88	178
CSF1	88	183
CX3CL1	88	232
EREG	88	260
WNT5A	88	301
FGFR3	88	339
IGF1R	88	607
SLC25A30	87	0
FKBP11	87	3
CHORDC1	87	4
CRAT	87	5
DUT	87	6
PRIM1	87	6
TENT5C	87	7
IER5	87	10
TUBA1A	87	14
SMOC1	87	19
ZFP36L1	87	21
EGR3	87	24
CALD1	87	30
LAMC2	87	31
TPI1	87	38
RACGAP1	87	41
PODXL	87	72
SLC1A2	87	84
BMP4	87	274
AFP	87	318
FGFR2	87	323
IL33	87	463
HIF1A	87	2327
CLMN	86	1
OLFML3	86	2
TPD52L1	86	4
LMCD1	86	7
HAO2	86	9
GBE1	86	10
ACSM3	86	12
CBR3	86	17
CAPG	86	19
FBXO5	86	26
PIK3R3	86	26
CIRBP	86	27
PLOD2	86	27
BAMBI	86	29
CFI	86	31
IGFBP6	86	41
PCLAF	86	50
MYLIP	86	59
RGS4	86	59
SLC16A3	86	60
RRM1	86	66
FABP3	86	77
CXCL9	86	108
IGFBP7	86	108
CBS	86	171
CTSB	86	197
G6PD	86	220
TNFRSF11B	86	609
JAK2	86	933
ATM	86	963
MMP9	86	1763
AEN	85	3
CSRP2	85	4
MT1E	85	7
GPT2	85	9
COL12A1	85	10
ZFP36L2	85	11
P4HA1	85	14
PLXNA2	85	14
STEAP1	85	16
GLIPR1	85	20
DDX17	85	24
FBP1	85	24
GNMT	85	27
SLC6A8	85	31
TBL1XR1	85	34
HNRNPA2B1	85	70
EFEMP1	85	75
CCND3	85	77
CENPA	85	103
TTK	85	103
RAN	85	135
MME	85	139
NR1H4	85	182
BCL2A1	85	203
ETS1	85	271
PDGFRA	85	282
TLR2	85	800
RAB30	84	1
ARRDC4	84	2
RFC4	84	4
CRIP2	84	7
GPD2	84	7
PDIA4	84	7
ARHGAP18	84	11
ABCD3	84	13
ELOVL2	84	13
ZBTB20	84	16
ADH4	84	17
DST	84	18
BHMT	84	20
NPR3	84	22
SLC19A2	84	23
GFRA1	84	29
MX2	84	34
MAP1B	84	35
MMP10	84	52
FMO3	84	61
ITGA6	84	63
ATRX	84	133
CADM1	84	139
EPCAM	84	231
LEPR	84	378
NOS2	84	445
PTEN	84	2018
SLC41A2	83	1
BDH1	83	2
POLE2	83	2
MGST2	83	4
DDIT4L	83	5
NCAPH	83	6
GATM	83	9
GPD1	83	10
SYNCRIP	83	16
UNC5B	83	19
PROS1	83	21
DBI	83	31
MELK	83	33
GRB10	83	40
MTSS1	83	53
PLD1	83	54
EXO1	83	68
PER3	83	70
SLC22A5	83	71
ABCB6	83	121
IL6ST	83	122
DAPK1	83	147
C1QA	83	166
HTRA1	83	188
HAMP	83	352
UGT1A1	83	367
IGF2	83	525
GJB2	83	541
GSTA5	82	1
RABGAP1L	82	2
NAT8	82	3
NCAPG	82	3
RPS27L	82	3
SRM	82	6
CYFIP2	82	8
GTSE1	82	11
CXCL3	82	14
NAP1L1	82	19
DYNLL1	82	23
TRIP13	82	24
PTPRD	82	30
FABP7	82	37
NDC80	82	52
TUBB3	82	77
ENPEP	82	78
RBBP8	82	79
CTSS	82	82
ACTN1	82	100
ENPP1	82	124
CDKN2B	82	165
MYB	82	258
SDC1	82	261
ADRB2	82	536
TAF1D	81	0
ABHD4	81	2
ABHD2	81	3
AMPD3	81	4
SLC13A3	81	6
PGD	81	7
CAVIN2	81	8
IGFALS	81	10
MDH1	81	12
HADHA	81	13
BCAR3	81	14
SMOX	81	15
CYP26B1	81	16
BCLAF1	81	17
CLK1	81	17
SPRY1	81	17
SLC39A8	81	22
CDO1	81	23
MR1	81	26
AKAP9	81	28
FTL	81	28
CLIC4	81	33
TPM3	81	34
PTGES	81	49
PLK4	81	61
SERPING1	81	67
PVR	81	78
BMP6	81	81
SLC29A1	81	94
GREM1	81	98
TNFRSF9	81	98
NR1I3	81	125
IL7R	81	140
MCAM	81	143
TNFRSF1B	81	179
NTRK2	81	195
NOX4	81	232
CDK2	81	374
TGFB1	81	3003
NUDT7	80	1
CRYL1	80	3
PANK1	80	3
GSTT2	80	5
GCNT3	80	7
SLC38A4	80	7
TENT5A	80	7
RFC3	80	9
SLC16A7	80	9
PGAM1	80	15
DUSP10	80	17
MFSD2A	80	17
PLAC8	80	17
SCNN1A	80	18
DPYSL3	80	21
DTL	80	26
MANF	80	28
STEAP4	80	29
LAMB3	80	32
E2F2	80	34
CAV2	80	43
AVPR1A	80	46
NEFL	80	46
SLC1A5	80	55
MYBL2	80	70
ITGA2	80	83
PLA2G4A	80	100
EDNRB	80	107
KAT2B	80	136
CYBA	80	139
ADA	80	197
SMAD7	80	225
PNPLA3	80	232
HMGA2	80	272
CDK4	80	281
PROM1	80	511
MBL2	80	548
FAM43A	79	0
HACL1	79	2
PDE4DIP	79	4
METRNL	79	5
PSMB10	79	5
GDA	79	8
SLC7A2	79	8
RBM24	79	10
ELL2	79	12
HES6	79	12
RRAS2	79	12
TMEM97	79	12
PER1	79	12
IVD	79	13
SORD	79	14
CPE	79	28
CPS1	79	33
HBP1	79	35
SIAH2	79	38
SPRY4	79	42
NRIP1	79	46
IFITM3	79	56
ITGB2	79	65
CISH	79	68
MAF	79	72
FOSB	79	80
ABCC6	79	82
FCGR2B	79	89
SLIT2	79	96
EIF4EBP1	79	97
LRP1	79	231
CTNNB1	79	3470
OAF	78	0
RSRP1	78	1
GNG11	78	2
PSMD12	78	3
CNN1	78	4
SGK2	78	4
REEP6	78	5
MBNL2	78	6
MYO1B	78	6
LIG1	78	8
DNAJC12	78	9
GINS2	78	9
IFI30	78	9
MAFK	78	11
TEF	78	11
CCNL1	78	12
CREG1	78	13
ELOVL5	78	13
SHMT2	78	14
CFD	78	16
GRB14	78	17
RGS3	78	17
DDX21	78	19
EBP	78	21
IMPA2	78	21
USP18	78	29
PMEPA1	78	32
SERPINA7	78	35
TNFAIP6	78	40
FLNB	78	44
GRK5	78	48
PRDX6	78	55
DDB2	78	61
IFI27	78	76
CD24	78	78
IRS2	78	88
UTRN	78	88
MX1	78	98
BARD1	78	111
PMP22	78	121
SFRP1	78	137
CDH2	78	219
CSF2	78	336
PLA1A	77	4
KIF20B	77	5
CHST15	77	6
MAP3K6	77	7
BAAT	77	10
DIO1	77	12
MTUS1	77	13
SVIL	77	13
KIF22	77	14
LTB	77	14
LIMA1	77	16
CKS1B	77	18
UBE2T	77	21
CIDEC	77	28
FBXO32	77	31
TMEM37	77	31
ANXA6	77	33
ARHGDIB	77	40
ATP8B1	77	40
VAV3	77	40
ADAMTS9	77	47
ANP32A	77	50
TACC3	77	50
ADGRG1	77	52
TGM1	77	59
MVP	77	70
CASP6	77	73
PYCARD	77	86
NUCB2	77	89
HIPK2	77	112
HP	77	274
ERBB3	77	315
CALM1	77	387
F5	77	411
COMT	77	1225
ANKRD37	76	0
CAMK2D	76	1
CYP39A1	76	2
FADS3	76	6
CEBPG	76	7
RASSF4	76	7
CYB5R3	76	12
LRRFIP1	76	13
BOK	76	17
CORO1A	76	17
ADK	76	18
SLC39A14	76	18
UBC	76	19
NOLC1	76	21
EIF1	76	23
GSDME	76	23
TPM2	76	23
ENPP3	76	24
KIFC1	76	25
FAH	76	27
GAS1	76	27
GNAI1	76	28
C2	76	29
SULF1	76	31
LPAR1	76	34
SHMT1	76	47
NFKB2	76	58
RARB	76	64
IVNS1ABP	76	73
SOD3	76	86
TGFB3	76	93
MMP3	76	281
MYCN	76	343
BMP2	76	389
BDH2	75	3
NCAPD2	75	3
NGEF	75	3
SLCO4A1	75	4
SMC4	75	5
ENO3	75	7
NCALD	75	7
GPX7	75	8
SRSF7	75	8
SRD5A1	75	13
SLC22A7	75	15
PSRC1	75	17
SEMA3C	75	17
EMP3	75	18
FKBP1A	75	19
ACTG1	75	22
DRAM1	75	22
HEY1	75	26
PDGFC	75	27
SLC25A4	75	28
RRAD	75	29
KLF15	75	32
MAP4K4	75	34
SLC4A4	75	35
ESPL1	75	40
ALPL	75	41
LRG1	75	42
FZD7	75	48
PRSS8	75	51
SERPINA6	75	54
EEF1A1	75	59
ANK3	75	59
SPRY2	75	60
CANX	75	64
IGF2R	75	81
DHFR	75	84
LY96	75	84
MTTP	75	87
RHOC	75	97
F10	75	125
JAK1	75	133
NGFR	75	145
TCF4	75	208
RARA	75	210
FGFR1	75	305
CA2	75	325
BRCA2	75	1082
AASS	74	0
GPCPD1	74	2
PPFIBP1	74	2
TKFC	74	2
PDIA5	74	3
HSD17B11	74	4
RRS1	74	4
EPB41L5	74	6
SLC16A10	74	6
LMO7	74	7
SMC2	74	7
TRIM2	74	8
PMM1	74	9
LPIN2	74	10
SNX10	74	11
HILPDA	74	13
FDXR	74	17
TCP1	74	17
GRIA3	74	23
MYOF	74	25
DSC2	74	27
GPRC5A	74	31
GAL	74	34
HNRNPU	74	34
CXCL14	74	44
DPYSL2	74	45
ITGA4	74	48
GLUD1	74	51
RPSA	74	51
SLC1A3	74	52
PKP2	74	55
APCS	74	58
SLPI	74	59
TGIF1	74	62
CTSK	74	95
MAP2K1	74	140
PAPPA	74	159
NR0B2	74	162
RARRES2	74	167
F2RL1	74	268
GSK3B	74	397
KDR	74	652
ARHGAP11A	73	0
ABLIM3	73	1
ETNK1	73	1
FIGNL1	73	1
SP5	73	3
PSMA5	73	4
PSMC4	73	4
GALM	73	5
PMVK	73	5
SPSB1	73	5
ACOX2	73	6
HNRNPA3	73	7
SLC25A37	73	7
TCEA3	73	7
GAS2	73	12
MAL2	73	13
FMO2	73	14
GM2A	73	14
CHAF1B	73	15
HSD17B6	73	16
ALDH1L1	73	17
ACADVL	73	20
NFYB	73	21
PGM1	73	24
CRY1	73	30
CEP55	73	31
NFIC	73	35
KPNA2	73	47
CYGB	73	48
LRP8	73	49
ELF3	73	59
HNRNPD	73	72
SMARCA2	73	82
MBP	73	111
P4HB	73	123
AKR1B1	73	133
CXCL13	73	135
PAH	73	205
FLT1	73	306
CHI3L1	73	341
PGR	73	433
MIF	73	589
SNCA	73	1313
MMD	72	1
DEPDC7	72	2
CRYM	72	3
FJX1	72	3
NCOA7	72	4
SLCO4C1	72	4
CADPS2	72	5
HNRNPAB	72	5
EHD4	72	6
CRELD2	72	7
COLEC12	72	8
TUFT1	72	8
HIVEP2	72	9
PCDH7	72	9
COQ8A	72	10
SH3BP5	72	10
WSB1	72	10
LAPTM5	72	11
RAPGEF4	72	12
CYP4B1	72	15
PERP	72	15
STX3	72	16
FGL1	72	17
ATP2B1	72	18
CRISPLD2	72	19
ACO2	72	20
ST3GAL5	72	20
HOPX	72	23
TNFAIP8	72	23
RARRES1	72	24
STOM	72	34
DEPTOR	72	39
EEF2	72	39
MVK	72	43
WNT4	72	59
MTHFD1	72	59
FECH	72	61
CD47	72	68
PDE4D	72	75
NFAT5	72	77
DLC1	72	102
SLC9A3R1	72	128
GAS6	72	135
NCL	72	197
FUS	72	278
SNAI2	72	299
SERPINA1	72	406
GSTK1	72	416
FOXO3	72	462
TAT	72	712
NOTCH1	72	922
TGFA	72	1745
AR	72	1888
TST	71	1
CARHSP1	71	2
ARL4D	71	3
SIPA1L2	71	3
CSRNP1	71	4
FRY	71	4
PIPOX	71	4
NAV2	71	5
PPIC	71	5
IDH3A	71	6
RCAN2	71	6
ARPC1B	71	8
TUBB2B	71	9
WIPI1	71	9
LIN7A	71	11
PSMB5	71	11
BAG2	71	12
GSS	71	12
LPXN	71	12
ACTG2	71	13
CTSH	71	19
ALDH5A1	71	20
ETFDH	71	20
HLF	71	21
SOAT1	71	22
HOMER1	71	24
FGL2	71	25
TSPAN8	71	26
E2F7	71	29
ERP29	71	29
RASGRP1	71	33
SYNE1	71	34
SERPINI1	71	35
RAC2	71	48
CXADR	71	58
EIF5A	71	68
PDLIM5	71	104
CSF1R	71	122
PEBP1	71	145
SPINK1	71	174
MYD88	71	340
FOXM1	71	389
FOXO1	71	481
MAPK8	71	1170
ACOT4	70	0
NOL3	70	0
C1QC	70	1
TBC1D8	70	1
IER2	70	2
RHOBTB3	70	2
C6	70	3
ST3GAL6	70	4
AZIN1	70	5
GCNT2	70	6
SRPX	70	6
CPEB2	70	7
FILIP1L	70	7
KCTD12	70	8
PARP14	70	10
RHOU	70	11
ITPR2	70	12
BBOX1	70	14
ESCO2	70	14
KNSTRN	70	15
NINJ1	70	16
PCSK5	70	16
NRCAM	70	18
HYOU1	70	20
GREB1	70	21
EIF2S2	70	23
KLKB1	70	23
TMSB10	70	26
CSTA	70	28
MAPK13	70	29
PLS3	70	33
IRF9	70	36
CRABP2	70	38
BLNK	70	39
CTHRC1	70	44
PRDX3	70	47
HAS2	70	48
MAP2	70	56
LRP2	70	63
LIPG	70	65
PAWR	70	74
CBLB	70	78
MMP12	70	85
CCR1	70	97
RELN	70	172
LIPC	70	174
CASP9	70	224
VEGFC	70	318
TTR	70	347
MGMT	70	478
APOA1	70	659
BDNF	70	1642
TLR4	70	1673
CALML4	69	0
SEL1L3	69	0
TUBA1C	69	0
CENPK	69	1
CLGN	69	1
NT5DC2	69	1
SLC46A3	69	1
SLC43A1	69	2
CAMK2N1	69	3
PALMD	69	3
PRKACB	69	3
ACADSB	69	4
AMIGO2	69	5
ATP6V1A	69	5
SLC25A10	69	6
COBL	69	7
RIOK3	69	7
SAA4	69	8
FAM83D	69	11
TNS3	69	13
TP53I3	69	14
ESD	69	20
RIT1	69	24
NEK6	69	25
EIF4A2	69	26
ITGA1	69	27
GSTO1	69	33
SMPD3	69	34
LCP1	69	35
HNMT	69	37
EPHA4	69	40
NET1	69	40
STS	69	44
RRM2B	69	45
DSP	69	46
PPM1A	69	47
TGFB1I1	69	47
SH3KBP1	69	50
CDC7	69	55
MASP1	69	55
OTC	69	59
IFNGR1	69	61
CLDN4	69	74
LCAT	69	93
FOXC1	69	99
MYH9	69	114
WFDC2	69	125
PRDM1	69	126
LYN	69	129
FYN	69	182
CFL1	69	184
RXRA	69	219
KEAP1	69	231
PLA2G7	69	245
APEX1	69	349
ERBB2	69	2653
CGREF1	68	1
N4BP2L1	68	1
PAQR9	68	1
SLC25A33	68	3
NOP56	68	7
PTMS	68	7
SYNJ2	68	7
RHOQ	68	8
TXNL1	68	9
CAVIN3	68	11
DIAPH3	68	11
ST3GAL1	68	13
RBM39	68	14
SMOC2	68	14
DNAJB11	68	15
KNTC1	68	15
DHRS2	68	16
SLC27A1	68	16
FAM13A	68	17
PPIF	68	17
OGN	68	18
ADORA1	68	21
VSNL1	68	24
EPB41L3	68	25
TFDP1	68	25
ABHD5	68	31
KIF1B	68	31
LDHB	68	34
LMAN1	68	35
KRT7	68	41
ATP1A2	68	42
CD38	68	42
KDM3A	68	51
KRT17	68	53
FHL1	68	55
MFGE8	68	59
SIRPA	68	62
HHEX	68	71
IDH2	68	84
ALAD	68	85
PLP1	68	92
VCL	68	97
GATA6	68	121
FOXP1	68	127
AHSG	68	220
FGF21	68	234
TF	68	264
IL15	68	358
SMAD3	68	415
MMP1	68	534
AKT1	68	5164
PNRC1	67	0
PSMB3	67	0
NRIP3	67	0
DTX4	67	1
ECI2	67	1
MYO1D	67	1
SQOR	67	1
ELOVL3	67	2
RFC5	67	3
STBD1	67	3
AIFM2	67	4
C8B	67	4
FAM111A	67	4
HPCAL1	67	4
PPM1H	67	4
RHOBTB1	67	4
SERINC2	67	4
VAT1	67	4
SCPEP1	67	5
ITGB5	67	10
FNDC3B	67	11
CREB3L3	67	12
PRICKLE1	67	12
HRK	67	13
LAMB1	67	15
JDP2	67	16
BHLHE41	67	17
CAPRIN1	67	17
GALE	67	21
TALDO1	67	22
DBF4	67	26
RBBP6	67	31
EIF4A1	67	34
TLE1	67	35
UBQLN1	67	36
PCSK6	67	38
TIMELESS	67	43
YWHAG	67	44
FSTL1	67	47
LGALS8	67	47
IL17RB	67	51
SLC25A13	67	52
ASAH1	67	53
THBS2	67	55
SKIL	67	60
GAD1	67	70
HK1	67	74
PBX1	67	80
MSN	67	85
EFNB2	67	96
BCHE	67	149
BMP7	67	167
NES	67	178
CCR2	67	334
MAPK1	67	2238
LPGAT1	66	2
PDHB	66	3
PRKAB2	66	3
SPC24	66	3
AACS	66	4
MICAL2	66	4
NCEH1	66	4
TMTC2	66	4
TSPAN4	66	4
IFITM2	66	5
OLFM1	66	5
PSMB4	66	5
RNF19B	66	5
SKAP2	66	7
HNRNPDL	66	8
SDS	66	8
SESN3	66	8
GNA14	66	9
NEFM	66	9
PPP1CB	66	9
LBH	66	10
PRKD3	66	10
RGS10	66	10
ATP1A1	66	12
TACC1	66	12
TIFA	66	12
NASP	66	13
TNIK	66	13
LAMA5	66	14
PDK2	66	15
KCNJ8	66	17
PTPRK	66	19
RGS1	66	19
CPT1B	66	20
ADORA2B	66	21
ELK3	66	21
IL1RAP	66	21
COL6A1	66	23
LGALS2	66	23
LRAT	66	26
S1PR3	66	27
EMP2	66	30
ITPR3	66	30
FBN2	66	31
FUBP1	66	33
C1R	66	35
LAMP3	66	35
PEG10	66	35
F11	66	37
UBE2N	66	46
TGFBR3	66	48
LRIG1	66	56
FZD4	66	58
APOC1	66	61
RIPK2	66	63
SLC11A2	66	69
AGXT	66	73
MEF2C	66	73
VDAC1	66	73
GCKR	66	84
ROCK2	66	87
LOXL1	66	88
ARRB1	66	95
NPC1	66	109
VASP	66	114
FAT1	66	138
FGFR4	66	147
MSH6	66	151
TAC1	66	166
PDLIM7	66	173
PGF	66	255
DMD	66	308
PTK2B	66	341
MSH2	66	403
MET	66	496
ITIH4	66	652
CDKN2A	66	1431
NUDT4	65	1
PNISR	65	1
AK3	65	2
COL14A1	65	3
DUSP8	65	3
CCT5	65	4
DHRS7	65	4
GCHFR	65	4
SAMD4A	65	4
CHPT1	65	5
GINS1	65	5
RAB20	65	5
ABHD6	65	7
CCDC80	65	7
RIDA	65	7
ARHGAP5	65	8
ANP32E	65	9
MYL9	65	9
UBE2L6	65	9
P4HA2	65	10
COL8A1	65	11
MKNK2	65	11
CD52	65	12
PSMC3IP	65	12
FZD5	65	14
ARHGAP26	65	15
CXXC5	65	15
PPP1R10	65	17
MEIS2	65	20
ACACB	65	21
PELI1	65	21
COL4A2	65	22
DACT1	65	22
LPP	65	23
NPAS2	65	24
SHANK2	65	24
SLC23A1	65	28
ORC1	65	29
SRGN	65	30
SCP2	65	32
OAS1	65	34
THRA	65	41
ZYX	65	44
CAST	65	47
EEF2K	65	47
NCF2	65	49
PDE5A	65	56
FERMT2	65	58
WWC1	65	68
HSD11B2	65	79
SORT1	65	85
CCL17	65	88
IKBKE	65	99
DEFB1	65	106
CBX5	65	112
COL2A1	65	125
ZEB2	65	178
GCK	65	195
GATA3	65	299
RB1	65	477
FGF2	65	583
RET	65	773
FAM89A	64	0
LONRF3	64	0
PECR	64	0
SLC17A2	64	0
TMCC1	64	0
CLIP4	64	1
CPNE8	64	1
MNS1	64	1
CLYBL	64	2
BAD	64	3
FAM162A	64	3
PITPNC1	64	3
CENPI	64	4
CCT2	64	5
LEAP2	64	5
NCAPG2	64	5
DEPDC1B	64	6
PAICS	64	7
TMTC1	64	7
ARPP19	64	8
PDE9A	64	8
SLC5A3	64	8
SYTL2	64	8
ADD3	64	9
ETHE1	64	10
LXN	64	11
NFKBIE	64	11
KIF15	64	12
MATN2	64	12
MFAP4	64	13
RRBP1	64	13
MLLT11	64	16
SERPINA10	64	16
NRTN	64	17
ARHGAP24	64	18
BASP1	64	18
HNRNPH1	64	19
KLF12	64	19
AJUBA	64	22
PLP2	64	22
PYCR1	64	22
ANTXR1	64	23
CPEB4	64	23
TJP2	64	23
PIM3	64	24
RBL2	64	25
ACO1	64	27
RAP1GAP	64	27
LRP4	64	28
DLL1	64	30
CACYBP	64	31
HDC	64	32
SLC23A2	64	34
SEC61A1	64	35
SLC22A3	64	35
TPD52	64	36
MID1	64	40
MSI2	64	43
AGRN	64	44
LASP1	64	50
FLCN	64	54
AIF1	64	55
GNL3	64	58
PAFAH1B1	64	71
MAP3K1	64	76
OGT	64	93
RAD50	64	97
GLA	64	106
HPRT1	64	106
PNPLA2	64	106
CYP24A1	64	107
TGFBR1	64	154
MAP3K5	64	180
APOC3	64	199
TFAP2A	64	225
XIAP	64	339
APOB	64	587
PTK2	64	738
KIT	64	747
IER5L	63	0
TTC39C	63	0
PSMB2	63	1
ALDH1L2	63	2
EVI2A	63	2
FBXO9	63	2
LACTB2	63	2
RRAGD	63	2
YPEL5	63	2
PFKFB1	63	3
POLR3G	63	3
RASL11B	63	3
ZWILCH	63	3
GYS2	63	3
AIG1	63	4
MYADM	63	4
PELO	63	4
PSME4	63	4
RBPMS	63	4
SLC48A1	63	4
PLEKHB1	63	5
PRIM2	63	5
SSR1	63	5
KHK	63	6
SLC39A10	63	7
PDE2A	63	8
AADAT	63	9
ETFB	63	9
GUCY1A1	63	9
NNT	63	9
PPRC1	63	9
PSMD1	63	9
BAZ1A	63	10
CENPU	63	10
GART	63	10
PCCA	63	10
GCA	63	11
FZD2	63	14
FZD8	63	14
GPSM2	63	14
MYH10	63	14
MARCKSL1	63	15
PFN2	63	16
C8A	63	17
CENPW	63	17
IQGAP2	63	17
MYO10	63	18
HGD	63	19
NFIX	63	19
CIDEA	63	21
FXYD5	63	21
MAT1A	63	21
ALDH7A1	63	22
ACY1	63	23
ASL	63	27
SGO1	63	27
ALAS2	63	28
RAD51B	63	31
FRZB	63	40
POLA1	63	46
TDO2	63	47
CCL19	63	49
CSTB	63	49
CD86	63	50
GPX4	63	58
RAD51C	63	64
CXCL11	63	67
AXIN2	63	81
AKR1A1	63	91
CASP2	63	101
SAMHD1	63	141
GPC3	63	171
IFIH1	63	175
NPY	63	215
GNAS	63	252
ZEB1	63	396
CDKN1B	63	537
MAPK14	63	840
ATP6V1D	62	0
GPATCH4	62	0
CLTB	62	1
CYB5B	62	1
EFHD1	62	1
GPR137B	62	1
CGNL1	62	2
FAM107B	62	2
GPRC5C	62	2
RGL1	62	2
RTP4	62	2
CCPG1	62	3
PCOLCE2	62	3
SEC24D	62	3
UGP2	62	3
ARL5B	62	4
CREB5	62	4
HIGD1A	62	4
NDUFAB1	62	4
COX5A	62	5
RAI14	62	5
DLAT	62	6
LPCAT3	62	7
RDH11	62	8
RHBDF1	62	10
SLC38A1	62	10
CRIP1	62	11
HMGCL	62	11
ALDH18A1	62	13
ECHS1	62	13
GULP1	62	14
SRSF5	62	16
CMPK2	62	19
RETREG1	62	19
ZC3HAV1	62	21
SERPIND1	62	24
SLCO2A1	62	24
VEGFB	62	25
C5	62	26
INCENP	62	28
SLC34A2	62	28
DGKA	62	29
SPTAN1	62	30
AHCY	62	31
ARID5B	62	32
KRT10	62	39
CHAF1A	62	47
PGRMC1	62	47
HPX	62	49
GNE	62	51
DNAJB6	62	54
HCK	62	62
GNA13	62	63
SRSF2	62	69
TACSTD2	62	80
C1QBP	62	85
BLM	62	90
DKK3	62	97
[truncated: 14,097 more rows]
