# Supplementary material for: Underexplored Molecular Mechanisms of Toxicity
Source: J Xenobiot. 2024 Jul 18;14(3):939–49. doi: 10.3390/jox14030052 (PMC11270369; doi:10.3390/jox14030052)
Supplement: Supplementary file 1 [file jox-14-00052-s001.zip › Supplemental Table S2.xlsx]

## Sheet: Sheet1
Supplemental Table S2. KEGG, Reactome and Gene Otology categories enriched with chemically insensitive (CGI<73) underexplored (<200 publications/gene) genes.
NAME	NES	FDR q-val
KEGG
OXIDATIVE PHOSPHORYLATION	-2.46792	0.00204145
RIBOSOME	-2.36427	0.00196035
AMINOACYL TRNA BIOSYNTHESIS	-1.95143	0.0286707
GLYCOSYLPHOSPHATIDYLINOSITOL GPI ANCHOR BIOSYNTHESIS	-1.79781	0.0582461
RNA POLYMERASE	-1.78637	0.0496743
REACTOME
MITOCHONDRIAL TRANSLATION	-4.32381	0
RRNA PROCESSING	-2.96559	0.000187859
TRANSLATION	-2.7925	0.00012524
KERATINIZATION	-2.70624	0.000328738
SRP DEPENDENT COTRANSLATIONAL PROTEIN TARGETING TO MEMBRANE	-2.44969	0.00257227
TRNA MODIFICATION IN THE NUCLEUS AND CYTOSOL	-2.27063	0.00923777
RRNA MODIFICATION IN THE NUCLEUS AND CYTOSOL	-2.23643	0.00990987
RESPONSE OF EIF2AK4 GCN2 TO AMINO ACID DEFICIENCY	-2.08743	0.0255412
ADP SIGNALLING THROUGH P2Y PURINOCEPTOR 12	-2.08406	0.0231791
RESPIRATORY ELECTRON TRANSPORT ATP SYNTHESIS BY CHEMIOSMOTIC COUPLING AND HEAT PRODUCTION BY UNCOUPLING PROTEINS	-2.07104	0.0229813
CARBOXYTERMINAL POST TRANSLATIONAL MODIFICATIONS OF TUBULIN	-2.06706	0.0213664
SELENOAMINO ACID METABOLISM	-2.05924	0.0206113
EUKARYOTIC TRANSLATION ELONGATION	-2.04557	0.0209165
PROSTACYCLIN SIGNALLING THROUGH PROSTACYCLIN RECEPTOR	-2.01427	0.0244597
COMPLEX I BIOGENESIS	-1.95204	0.0350658
CELLULAR RESPONSE TO STARVATION	-1.85213	0.0645197
RNA POLYMERASE III CHAIN ELONGATION	-1.84134	0.0653074
RNA POLYMERASE III TRANSCRIPTION INITIATION FROM TYPE 3 PROMOTER	-1.83063	0.066163
TRNA PROCESSING	-1.82966	0.0632009
RESPIRATORY ELECTRON TRANSPORT	-1.82272	0.0628068
G BETA GAMMA SIGNALLING THROUGH CDC42	-1.8056	0.0663052
NONSENSE MEDIATED DECAY NMD	-1.78105	0.0736456
MITOCHONDRIAL TRNA AMINOACYLATION	-1.78064	0.0706296
CRISTAE FORMATION	-1.7543	0.0799656
RNA POLYMERASE III TRANSCRIPTION INITIATION FROM TYPE 1 PROMOTER	-1.7444	0.0817545
RNA POLYMERASE III TRANSCRIPTION	-1.73564	0.0828424
SYNTHESIS OF GLYCOSYLPHOSPHATIDYLINOSITOL GPI	-1.71007	0.0929169
GENE ONTOLOGY CELLULAR COMPARTMENT
ORGANELLAR RIBOSOME	-4.70568	0
MITOCHONDRIAL LARGE RIBOSOMAL SUBUNIT	-4.1733	0
RIBOSOMAL SUBUNIT	-3.39847	0
MITOCHONDRIAL SMALL RIBOSOMAL SUBUNIT	-3.37398	0
LARGE RIBOSOMAL SUBUNIT	-3.25583	0
MITOCHONDRIAL PROTEIN CONTAINING COMPLEX	-3.18364	0
RIBOSOME	-2.91961	4.84694e-05
ORGANELLE INNER MEMBRANE	-2.74516	8.4948e-05
PRERIBOSOME	-2.51551	0.000311315
CYTOSOLIC LARGE RIBOSOMAL SUBUNIT	-2.42447	0.00110614
INNER MITOCHONDRIAL MEMBRANE PROTEIN COMPLEX	-2.37254	0.00151655
MOTILE CILIUM	-2.23133	0.00482079
CYTOSOLIC RIBOSOME	-2.19372	0.00599019
KERATIN FILAMENT	-2.16767	0.00693054
MITOCHONDRIAL MATRIX	-2.15822	0.00684673
90S PRERIBOSOME	-2.15562	0.00655277
RESPIRASOME	-2.12933	0.0072359
INTEGRATOR COMPLEX	-2.1003	0.00864783
INTERMEDIATE FILAMENT CYTOSKELETON	-2.06718	0.0105483
PROTON TRANSPORTING TWO SECTOR ATPASE COMPLEX	-2.06076	0.0105022
AP TYPE MEMBRANE COAT ADAPTOR COMPLEX	-2.00221	0.0151256
AXONEMAL DYNEIN COMPLEX	-1.98348	0.0166433
CILIARY PLASM	-1.97252	0.0172794
SMALL RIBOSOMAL SUBUNIT	-1.96896	0.0169615
SMALL SUBUNIT PROCESSOME	-1.94706	0.0189643
VESICLE TETHERING COMPLEX	-1.93954	0.0189991
RESPIRATORY CHAIN COMPLEX IV	-1.93626	0.0187166
AXONEMAL MICROTUBULE	-1.88398	0.025779
NADH DEHYDROGENASE COMPLEX	-1.86328	0.028731
CORE MEDIATOR COMPLEX	-1.85636	0.0290817
VESICLE COAT	-1.84582	0.0301507
MEMBRANE COAT	-1.8305	0.0320797
RNA POLYMERASE III COMPLEX	-1.81431	0.0349711
PRERIBOSOME LARGE SUBUNIT PRECURSOR	-1.81387	0.0340153
CYTOCHROME COMPLEX	-1.81307	0.0331953
DYNEIN COMPLEX	-1.79481	0.0366914
CLATHRIN VESICLE COAT	-1.78159	0.0387144
PROTON TRANSPORTING TWO SECTOR ATPASE COMPLEX CATALYTIC DOMAIN	-1.69083	0.0665904
PROTON TRANSPORTING TWO SECTOR ATPASE COMPLEX PROTON TRANSPORTING DOMAIN	-1.66003	0.0771887
U2 TYPE SPLICEOSOMAL COMPLEX	-1.63215	0.08774
SNO S RNA CONTAINING RIBONUCLEOPROTEIN COMPLEX	-1.60547	0.0994446
GENE ONTOLOGY MOLECULAR FUNCTION
STRUCTURAL CONSTITUENT OF RIBOSOME	-3.37778	0
CATALYTIC ACTIVITY ACTING ON A TRNA	-2.76014	0.000223176
TRANSFERASE ACTIVITY TRANSFERRING SULPHUR CONTAINING GROUPS	-2.39294	0.00505494
RNA METHYLTRANSFERASE ACTIVITY	-2.38205	0.00400634
ACID AMINO ACID LIGASE ACTIVITY	-2.28459	0.00726307
SULFOTRANSFERASE ACTIVITY	-2.16776	0.0151075
TRNA METHYLTRANSFERASE ACTIVITY	-2.13659	0.0175385
LIGASE ACTIVITY	-2.10299	0.0201555
LIGASE ACTIVITY FORMING CARBON NITROGEN BONDS	-2.04927	0.026397
MEMBRANE INSERTASE ACTIVITY	-2.02377	0.0286047
S ACYLTRANSFERASE ACTIVITY	-2.01617	0.0273616
RRNA BINDING	-1.96834	0.0354185
CATALYTIC ACTIVITY ACTING ON RNA	-1.95784	0.0352283
LIGASE ACTIVITY FORMING CARBON OXYGEN BONDS	-1.94294	0.0358242
LIPID PHOSPHATASE ACTIVITY	-1.92068	0.0386502
OXIDOREDUCTION DRIVEN ACTIVE TRANSMEMBRANE TRANSPORTER ACTIVITY	-1.83212	0.0625142
PALMITOYLTRANSFERASE ACTIVITY	-1.77224	0.0865425
CATALYTIC ACTIVITY ACTING ON A RRNA	-1.77016	0.0829708
NAD P H DEHYDROGENASE QUINONE ACTIVITY	-1.75714	0.0855666
ACETYLGALACTOSAMINYLTRANSFERASE ACTIVITY	-1.75146	0.0839494
O METHYLTRANSFERASE ACTIVITY	-1.74171	0.0847496
ATPASE COUPLED ION TRANSMEMBRANE TRANSPORTER ACTIVITY	-1.73371	0.0848405
GENE ONTOLOGY BIOLOGICAL FUNCTION
MITOCHONDRIAL TRANSLATION	-4.05355	0
MITOCHONDRIAL GENE EXPRESSION	-3.5304	0
RIBOSOME BIOGENESIS	-2.78737	0.000149439
AXONEME ASSEMBLY	-2.68797	0.000404811
RIBOSOMAL LARGE SUBUNIT BIOGENESIS	-2.49078	0.00251589
CILIUM MOVEMENT	-2.47865	0.00244023
RRNA METABOLIC PROCESS	-2.44319	0.00279854
PEPTIDYL L CYSTEINE S PALMITOYLATION	-2.41324	0.00322542
MITOCHONDRIAL RESPIRATORY CHAIN COMPLEX ASSEMBLY	-2.26971	0.00981042
NCRNA PROCESSING	-2.26098	0.00953882
NADH DEHYDROGENASE COMPLEX ASSEMBLY	-2.2422	0.00996173
ENDONUCLEOLYTIC CLEAVAGE OF TRICISTRONIC RRNA TRANSCRIPT SSU RRNA 5 8S RRNA LSU RRNA	-2.24047	0.00922882
GPI ANCHOR METABOLIC PROCESS	-2.20404	0.0115265
MATURATION OF SSU RRNA	-2.1873	0.012258
PROTEIN PALMITOYLATION	-2.15966	0.0142865
SPERM FLAGELLUM ASSEMBLY	-2.15941	0.0134386
GLYCOLIPID BIOSYNTHETIC PROCESS	-2.15325	0.0131924
MICROTUBULE BUNDLE FORMATION	-2.14257	0.0135943
CILIUM OR FLAGELLUM DEPENDENT CELL MOTILITY	-2.13056	0.014071
RIBOSOMAL SMALL SUBUNIT BIOGENESIS	-2.11519	0.014981
MATURATION OF SSU RRNA FROM TRICISTRONIC RRNA TRANSCRIPT SSU RRNA 5 8S RRNA LSU RRNA	-2.08299	0.0181913
SNRNA PROCESSING	-2.06507	0.0197657
SPERM MOTILITY	-2.03042	0.0242646
MITOCHONDRIAL ELECTRON TRANSPORT CYTOCHROME C TO OXYGEN	-2.00482	0.028167
SNRNA 3 END PROCESSING	-2.00414	0.0271552
MATURATION OF LSU RRNA	-1.99274	0.0280098
NUCLEOTIDE TRANSMEMBRANE TRANSPORT	-1.98399	0.0288004
MATURATION OF 5 8S RRNA FROM TRICISTRONIC RRNA TRANSCRIPT SSU RRNA 5 8S RRNA LSU RRNA	-1.97836	0.0289312
PEPTIDYL GLUTAMIC ACID MODIFICATION	-1.97429	0.0287336
AMINO ACID ACTIVATION	-1.97225	0.028195
POSITIVE REGULATION OF MITOCHONDRIAL TRANSLATION	-1.96936	0.0278343
RIBONUCLEOPROTEIN COMPLEX BIOGENESIS	-1.96891	0.0270577
RNA CAPPING	-1.95191	0.0295296
PROTEIN INSERTION INTO ER MEMBRANE	-1.94801	0.0295075
MOTILE CILIUM ASSEMBLY	-1.93673	0.0311122
MATURATION OF LSU RRNA FROM TRICISTRONIC RRNA TRANSCRIPT SSU RRNA 5 8S RRNA LSU RRNA	-1.9186	0.0343951
MATURATION OF 5 8S RRNA	-1.88843	0.040861
PROTON MOTIVE FORCE DRIVEN ATP SYNTHESIS	-1.88779	0.0399518
SPERM AXONEME ASSEMBLY	-1.88693	0.0392039
SNRNA METABOLIC PROCESS	-1.87924	0.0402725
TRNA METABOLIC PROCESS	-1.85762	0.0450871
REGULATION OF MITOCHONDRIAL TRANSLATION	-1.8327	0.0519151
AXONEMAL DYNEIN COMPLEX ASSEMBLY	-1.7921	0.0655636
RRNA METHYLATION	-1.78826	0.0656198
ATP SYNTHESIS COUPLED ELECTRON TRANSPORT	-1.75617	0.0780857
REGULATION OF AMPA RECEPTOR ACTIVITY	-1.72061	0.0947694
SYNAPTIC VESICLE CYTOSKELETAL TRANSPORT	-1.71232	0.0974601
