# Supplementary material for: Underexplored Molecular Mechanisms of Toxicity
Source: J Xenobiot. 2024 Jul 18;14(3):939–49. doi: 10.3390/jox14030052 (PMC11270369; doi:10.3390/jox14030052)
Supplement: Supplementary file 1 [file jox-14-00052-s001.zip › Supplemental Table S3.xlsx]

## Sheet: DAVID
Supplemental Table S3. DAVID Functional Annotation Clustering for top underexplored genes (<20 publications/gene) highly sensitive to chemical exposures (CGI>72).
Cluster 1	Enrichment Score: 8.760973105757609
Supplemental Table 3. DAVID Functional Annotation Clustering for top underexplored genes (<20 publications/gene) highly sesitive to chemical exposures (CGI>72).
Category	Term	Count	%	PValue	Genes	List Total	Pop Hits	Pop Total	Fold Enrichment	Bonferroni	Benjamini	FDR
GOTERM_BP_DIRECT	GO:0006635~fatty acid beta-oxidation	16	3.8835	5.76765e-14	ABCD3, ACAA2, ECI1, ECH1, HSD17B4, CROT, ACAT2, HADHB, HADHA, BDH2, ACOX2, ACOX1, EHHADH, HADH, CRAT, SLC27A2	404	50	19256	15.2523	1.00222e-10	1.00126e-10	9.87998e-11
UP_KW_CELLULAR_COMPONENT	KW-0576~Peroxisome	18	4.36893	6.91847e-11	IDI1, HSDL2, ABCD3, ACSL1, PEX11A, ECH1, HSD17B4, ACSL3, CROT, BAAT, NUDT7, ACOX2, ACOX1, EHHADH, HACL1, CRAT, HAO2, SLC27A2	368	108	17910	8.11141	2.6982e-09	2.6982e-09	2.49065e-09
KEGG_PATHWAY	hsa04146:Peroxisome	18	4.36893	1.53972e-10	ABCD3, ACSL1, PEX11A, ECH1, ACSL5, HSD17B4, ACSL3, CROT, BAAT, NUDT7, ACOX2, ACOX1, EHHADH, PMVK, HACL1, CRAT, HAO2, SLC27A2	252	83	8662	7.45439	3.97247e-08	7.94494e-09	6.95952e-09
UP_SEQ_FEATURE	MOTIF:Microbody targeting signal	12	2.91262	1.73981e-10	IDI1, NUDT7, ACOX2, ACOX1, EHHADH, ECH1, ACOT2, HSD17B4, HACL1, CROT, CRAT, HAO2	399	40	20562	15.4602	2.49837e-07	2.49837e-07	2.48619e-07
GOTERM_CC_DIRECT	GO:0005782~peroxisomal matrix	13	3.15534	2.4216e-10	ABCD3, ECH1, HSD17B4, CROT, BAAT, NUDT7, ACOX2, ACOX1, EHHADH, ACOT2, HACL1, CRAT, HAO2	407	51	20521	12.8522	8.40295e-08	4.20148e-08	4.00775e-08
GOTERM_CC_DIRECT	GO:0005777~peroxisome	17	4.12621	6.03649e-10	IDI1, HSDL2, ABCD3, PEX11A, ECH1, HSD17B4, CROT, BAAT, ALDH3A2, NUDT7, ACOX2, ACOX1, EHHADH, PMVK, HACL1, CRAT, HAO2	407	111	20521	7.722	2.09466e-07	6.98221e-08	6.66026e-08
GOTERM_CC_DIRECT	GO:0005778~peroxisomal membrane	9	2.18447	6.38434e-05	ALDH3A2, ABCD3, ACOX1, ACSL1, PEX11A, MGST1, HSD17B4, ACSL3, SLC27A2	407	69	20521	6.57654	0.0219108	0.00201397	0.00192111
GOTERM_BP_DIRECT	GO:0033540~fatty acid beta-oxidation using acyl-CoA oxidase	5	1.21359	8.18955e-05	ACOX2, ACOX1, EHHADH, CROT, CRAT	404	12	19256	19.8597	0.132532	0.00947804	0.00935246
Cluster 2	Enrichment Score: 8.658007445511597
Category	Term	Count	%	PValue	Genes	List Total	Pop Hits	Pop Total	Fold Enrichment	Bonferroni	Benjamini	FDR
UP_KW_BIOLOGICAL_PROCESS	KW-0444~Lipid biosynthesis	25	6.06796	8.36278e-13	IDI1, MSMO1, HSD17B7, HSD17B11, TM7SF2, FADS3, NSDHL, CYB5R3, PMVK, SC5D, GPAT3, HMGCS2, FDFT1, DGAT2, HMGCS1, ELOVL5, MID1IP1, ELOVL2, ELOVL6, LSS, CYP8B1, GPAM, ETNK1, THRSP, MVD	261	172	11447	6.37474	8.94874e-11	2.30213e-11	2.06546e-11
UP_KW_BIOLOGICAL_PROCESS	KW-0752~Steroid biosynthesis	15	3.64078	8.6061e-13	IDI1, HMGCS1, MSMO1, HSD17B11, HSD17B7, CYP8B1, LSS, TM7SF2, NSDHL, CYB5R3, PMVK, SC5D, MVD, HMGCS2, FDFT1	261	46	11447	14.3016	9.2089e-11	2.30213e-11	2.06546e-11
GOTERM_BP_DIRECT	GO:0006695~cholesterol biosynthetic process	13	3.15534	4.77365e-12	IDI1, ACAA2, HMGCS1, MSMO1, HSD17B7, LSS, TM7SF2, NSDHL, CYB5R3, PMVK, MVD, HMGCS2, FDFT1	404	36	19256	17.2118	8.28701e-09	4.14353e-09	4.08863e-09
UP_KW_BIOLOGICAL_PROCESS	KW-0756~Sterol biosynthesis	11	2.6699	2.8163e-10	IDI1, NSDHL, CYB5R3, HMGCS1, PMVK, SC5D, MSMO1, MVD, HMGCS2, TM7SF2, FDFT1	261	28	11447	17.23	3.01344e-08	6.02688e-09	5.40729e-09
UP_KW_BIOLOGICAL_PROCESS	KW-0152~Cholesterol biosynthesis	10	2.42718	5.3863e-10	IDI1, NSDHL, CYB5R3, HMGCS1, PMVK, MSMO1, MVD, HMGCS2, TM7SF2, FDFT1	261	22	11447	19.9356	5.76335e-08	9.60558e-09	8.61809e-09
UP_KW_BIOLOGICAL_PROCESS	KW-0753~Steroid metabolism	16	3.8835	1.7223e-08	IDI1, HMGCS1, AKR1C2, MSMO1, HSD17B6, TM7SF2, CYP39A1, LIMA1, NSDHL, CYB5R3, PMVK, FDXR, SC5D, MVD, HMGCS2, FDFT1	261	107	11447	6.55824	1.84286e-06	2.51436e-07	2.25587e-07
UP_KW_BIOLOGICAL_PROCESS	KW-1207~Sterol metabolism	14	3.39806	1.87989e-08	IDI1, HMGCS1, MSMO1, TM7SF2, CYP39A1, LIMA1, NSDHL, CYB5R3, PMVK, FDXR, SC5D, MVD, HMGCS2, FDFT1	261	78	11447	7.87199	2.01148e-06	2.51436e-07	2.25587e-07
UP_KW_BIOLOGICAL_PROCESS	KW-0153~Cholesterol metabolism	13	3.15534	4.0857e-08	IDI1, HMGCS1, MSMO1, TM7SF2, CYP39A1, LIMA1, NSDHL, CYB5R3, PMVK, FDXR, MVD, HMGCS2, FDFT1	261	69	11447	8.26315	4.37169e-06	4.85745e-07	4.35808e-07
KEGG_PATHWAY	hsa00100:Steroid biosynthesis	8	1.94175	8.86029e-07	SQLE, NSDHL, SC5D, MSMO1, HSD17B7, LSS, TM7SF2, FDFT1	252	20	8662	13.7492	0.00022857	1.75843e-05	1.54033e-05
KEGG_PATHWAY	hsa00900:Terpenoid backbone biosynthesis	6	1.45631	0.000430519	IDI1, HMGCS1, PMVK, MVD, HMGCS2, ACAT2	252	23	8662	8.96687	0.105149	0.00466258	0.00408427
Cluster 3	Enrichment Score: 5.3144636698237315
Category	Term	Count	%	PValue	Genes	List Total	Pop Hits	Pop Total	Fold Enrichment	Bonferroni	Benjamini	FDR
UP_KW_LIGAND	KW-0285~Flavoprotein	17	4.12621	3.61626e-07	ACADVL, RETSAT, SMOX, FMO1, FMO2, FMO5, SQLE, TKFC, CYB5R3, ACADL, ACOX2, ACOX1, IVD, GPD2, FDXR, STEAP1, HAO2	190	129	6921	4.80037	1.08487e-05	3.61626e-06	3.49572e-06
UP_KW_LIGAND	KW-0274~FAD	16	3.8835	4.93048e-07	ACADVL, RETSAT, SMOX, FMO1, FMO2, FMO5, SQLE, TKFC, CYB5R3, ACADL, ACOX2, ACOX1, IVD, GPD2, FDXR, STEAP1	190	116	6921	5.02432	1.47913e-05	3.69786e-06	3.5746e-06
INTERPRO	IPR036188:FAD/NAD-bd_sf	9	2.18447	2.9833e-05	SQLE, RETSAT, SMOX, GPD2, FDXR, OSGIN1, FMO1, FMO2, FMO5	410	62	20603	7.29453	0.0341877	0.00274535	0.00267236
GOTERM_MF_DIRECT	GO:0050660~flavin adenine dinucleotide binding	9	2.18447	0.000103825	SQLE, ACADVL, ACADL, ACOX2, ACOX1, IVD, FMO1, FMO2, FMO5	408	68	18883	6.12554	0.072802	0.0151169	0.0146185
Cluster 4	Enrichment Score: 4.92867616064627
Category	Term	Count	%	PValue	Genes	List Total	Pop Hits	Pop Total	Fold Enrichment	Bonferroni	Benjamini	FDR
UP_KW_DOMAIN	KW-0809~Transit peptide	28	6.79612	1.03485e-06	ACADVL, ACAA2, ALAS1, ACSM3, SHMT2, GLS2, ECI1, ABAT, ALDH1B1, ACADL, MTHFD1L, NOCT, FDXR, HMGCS2, HADH, AASS, DUT, ECH1, HADHB, HADHA, GATM, ALDH6A1, GPAM, BDH1, MTHFD2, IVD, GPD2, ACOT2	242	576	14600	2.93274	2.27665e-05	2.27667e-05	2.27667e-05
GOTERM_CC_DIRECT	GO:0005739~mitochondrion	56	13.5922	1.53209e-06	ACADVL, ANKRD37, ABCD3, ACAA2, ALAS1, HSP90AB1, ACSM3, ECI1, ABAT, ACADL, KYNU, FDXR, ME1, HMGCS2, HADH, AASS, BOK, HSDL2, DGAT2, LIG1, TSC22D1, ACSL1, ECH1, MTUS1, ACSL5, HADHB, HADHA, BDH1, MTHFD2, IVD, GPD2, ACOT2, ABHD4, GLS2, SHMT2, MGST1, DDX21, AK4, ACAT2, CYB5R3, MTHFD1L, ALDH1B1, NOCT, CKB, SLC25A20, SLC25A25, DUT, GK, DNAJA1, SLC25A37, GATM, ALDH6A1, P4HA1, MAFF, SLC25A30, CRAT	407	1427	20521	1.97865	0.000531493	0.000106327	0.000101424
GOTERM_CC_DIRECT	GO:0005759~mitochondrial matrix	23	5.58252	2.55307e-05	ACADVL, ACAA2, ALAS1, ACSS2, ACSM3, SHMT2, GLS2, ECI1, GPT2, AK4, ABAT, ALDH6A1, ACADL, MTHFD1L, BDH1, ALDH1B1, MTHFD2, IVD, ACOT2, FDXR, HMGCS2, HADH, AASS	407	410	20521	2.82845	0.00882014	0.000909398	0.000867466
UP_SEQ_FEATURE	TRANSIT:Mitochondrion	27	6.5534	3.72351e-05	ACADVL, ALAS1, ACSM3, SHMT2, GLS2, ECI1, ABAT, ALDH1B1, ACADL, MTHFD1L, NOCT, FDXR, HMGCS2, HADH, AASS, DUT, ECH1, HADHB, HADHA, GATM, ALDH6A1, GPAM, BDH1, MTHFD2, IVD, GPD2, ACOT2	399	558	20562	2.49357	0.0520662	0.0106939	0.0106418
UP_KW_CELLULAR_COMPONENT	KW-0496~Mitochondrion	49	11.8932	0.000150814	ACADVL, ACAA2, ALAS1, ACSM3, ECI1, ABAT, ACADL, FDXR, HMGCS2, HADH, AASS, BOK, TSC22D1, ACSL1, ECH1, MTUS1, SORD, ACSL5, ACSL3, HADHB, HADHA, BDH1, MTHFD2, IVD, GPD2, ACOT2, GLS2, SHMT2, MGST3, MGST1, DDX21, AK4, CYB5R3, MTHFD1L, ALDH1B1, NOCT, UBC, CKB, SLC25A20, SLC25A25, DUT, GK, DNAJA1, SLC25A37, GATM, ALDH6A1, GPAM, SLC25A30, CRAT	368	1361	17910	1.75221	0.00586493	0.00117635	0.00108586
Cluster 5	Enrichment Score: 4.632349907906164
Category	Term	Count	%	PValue	Genes	List Total	Pop Hits	Pop Total	Fold Enrichment	Bonferroni	Benjamini	FDR
KEGG_PATHWAY	hsa00280:Valine, leucine and isoleucine degradation	13	3.15534	7.43874e-09	ACAA2, HMGCS1, ABAT, ACAT2, ALDH3A2, HADHB, HADHA, ALDH6A1, ALDH1B1, IVD, EHHADH, HMGCS2, HADH	252	48	8662	9.30936	1.91919e-06	3.19866e-07	2.80193e-07
KEGG_PATHWAY	hsa00380:Tryptophan metabolism	8	1.94175	0.000178749	ALDH3A2, HADHA, ALDH1B1, EHHADH, KYNU, HADH, INMT, ACAT2	252	42	8662	6.54724	0.0450739	0.00219606	0.00192368
KEGG_PATHWAY	hsa00310:Lysine degradation	7	1.69903	0.00953252	ALDH3A2, HADHA, ALDH1B1, EHHADH, HADH, ACAT2, AASS	252	63	8662	3.81922	0.915516	0.0667627	0.058482
Cluster 6	Enrichment Score: 4.340399018488373
Category	Term	Count	%	PValue	Genes	List Total	Pop Hits	Pop Total	Fold Enrichment	Bonferroni	Benjamini	FDR
KEGG_PATHWAY	hsa00480:Glutathione metabolism	16	3.8835	4.18394e-11	GSTM4, GSTM2, MGST3, MGST1, MGST2, GPX7, GSTT2, PGD, SRM, NAT8, GSTA5, GSTA4, GSTA3, GSTA2, CHAC1, GCLM	252	57	8662	9.64857	1.07945e-08	2.69864e-09	2.36392e-09
GOTERM_MF_DIRECT	GO:0004364~glutathione transferase activity	10	2.42718	4.41821e-09	GSTM4, GSTM2, GSTA5, GSTA4, GSTA3, MGST3, GSTA2, MGST1, MGST2, GSTT2	408	28	18883	16.5292	3.21645e-06	3.21646e-06	3.11042e-06
KEGG_PATHWAY	hsa00982:Drug metabolism - cytochrome P450	15	3.64078	1.36786e-08	GSTM4, GSTM2, MGST3, MGST1, MGST2, GSTT2, FMO1, FMO2, FMO5, ALDH3A1, ADH4, GSTA5, GSTA4, GSTA3, GSTA2	252	72	8662	7.16104	3.52908e-06	5.04156e-07	4.41625e-07
KEGG_PATHWAY	hsa00980:Metabolism of xenobiotics by cytochrome P450	13	3.15534	2.14173e-06	GSTM4, GSTM2, MGST3, MGST1, MGST2, GSTT2, ALDH3A1, ADH4, GSTA5, GSTA4, GSTA3, GSTA2, CBR3	252	78	8662	5.72884	0.000552413	3.9469e-05	3.45736e-05
INTERPRO	IPR004046:GST_C	7	1.69903	7.58818e-06	GSTM4, GSTM2, GSTA5, GSTA4, GSTA3, GSTA2, GSTT2	410	25	20603	14.0703	0.00880883	0.00176956	0.00172252
UP_SEQ_FEATURE	DOMAIN:GST N-terminal	7	1.69903	1.06231e-05	GSTM4, GSTM2, GSTA5, GSTA4, GSTA3, GSTA2, GSTT2	399	27	20562	13.3606	0.0151391	0.00508491	0.00506013
KEGG_PATHWAY	hsa00983:Drug metabolism - other enzymes	12	2.91262	1.73648e-05	GSTM4, GSTM2, DUT, GSTA5, GSTA4, GSTA3, MGST3, GSTA2, MGST1, MGST2, GSTT2, UPP1	252	80	8662	5.15595	0.00447014	0.000280008	0.000245278
GOTERM_BP_DIRECT	GO:0006749~glutathione metabolic process	8	1.94175	2.0307e-05	GSTM4, GSTM2, NAT8, GSTA5, GSTA4, GSTA3, GSTA2, GSTT2	404	41	19256	9.30017	0.0346391	0.00380426	0.00375386
INTERPRO	IPR004045:Glutathione_S-Trfase_N	7	1.69903	2.3392e-05	GSTM4, GSTM2, GSTA5, GSTA4, GSTA3, GSTA2, GSTT2	410	30	20603	11.7253	0.0269068	0.00274535	0.00267236
KEGG_PATHWAY	hsa05204:Chemical carcinogenesis - DNA adducts	11	2.6699	2.99675e-05	GSTM4, GSTM2, GSTA5, GSTA4, GSTA3, MGST3, GSTA2, MGST1, MGST2, GSTT2, AKR1C2	252	70	8662	5.40147	0.00770191	0.0004548	0.000398391
INTERPRO	IPR010987:Glutathione-S-Trfase_C-like	7	1.69903	5.88027e-05	GSTM4, GSTM2, GSTA5, GSTA4, GSTA3, GSTA2, GSTT2	410	35	20603	10.0502	0.0662682	0.00489743	0.00476722
INTERPRO	IPR036249:Thioredoxin-like_sf	12	2.91262	6.65614e-05	GSTM4, GSTM2, GSTA5, GSTA4, GSTA3, GSTA2, DIO1, GPX7, GSTT2, PDIA6, PDIA5, PDIA4	410	132	20603	4.56829	0.0746777	0.00517404	0.00503648
UP_SEQ_FEATURE	DOMAIN:GST C-terminal	7	1.69903	7.08497e-05	GSTM4, GSTM2, GSTA5, GSTA4, GSTA3, GSTA2, GSTT2	399	37	20562	9.74964	0.096739	0.0169567	0.016874
INTERPRO	IPR003080:GST_alpha	4	0.970874	7.53913e-05	GSTA5, GSTA4, GSTA3, GSTA2	410	5	20603	40.201	0.0841563	0.00549414	0.00534807
INTERPRO	IPR036282:Glutathione-S-Trfase_C_sf	7	1.69903	0.000169037	GSTM4, GSTM2, GSTA5, GSTA4, GSTA3, GSTA2, GSTT2	410	42	20603	8.3752	0.178903	0.00890257	0.00866588
KEGG_PATHWAY	hsa01524:Platinum drug resistance	10	2.42718	0.000239867	GSTM4, GSTM2, GSTA5, GSTA4, GSTA3, MGST3, GSTA2, MGST1, MGST2, GSTT2	252	73	8662	4.70863	0.0600166	0.00281298	0.00246408
INTERPRO	IPR040079:Glutathione_S-Trfase	6	1.45631	0.000333967	GSTM4, GSTM2, GSTA4, GSTA3, GSTA2, GSTT2	410	31	20603	9.72604	0.322585	0.0139074	0.0135376
KEGG_PATHWAY	hsa05418:Fluid shear stress and atherosclerosis	12	2.91262	0.00230529	GSTM4, GSTM2, GSTA5, HSP90AB1, GSTA4, GSTA3, MGST3, GSTA2, MGST1, MGST2, GSTT2, ACTB	252	139	8662	2.96745	0.448687	0.0180232	0.0157878
KEGG_PATHWAY	hsa05225:Hepatocellular carcinoma	12	2.91262	0.00957449	GSTM4, GSTM2, GSTA5, GADD45B, GSTA4, GSTA3, MGST3, GSTA2, MGST1, MGST2, GSTT2, ACTB	252	168	8662	2.45522	0.916434	0.0667627	0.058482
KEGG_PATHWAY	hsa05207:Chemical carcinogenesis - receptor activation	11	2.6699	0.0885308	GSTM4, GSTM2, GSTA5, HSP90AB1, GSTA4, GSTA3, MGST3, GSTA2, MGST1, MGST2, GSTT2	252	212	8662	1.78351	1	0.507577	0.444622
KEGG_PATHWAY	hsa05208:Chemical carcinogenesis - reactive oxygen species	11	2.6699	0.113609	GSTM4, GSTM2, GSTA5, GSTA4, GSTA3, MGST3, GSTA2, MGST1, MGST2, GSTT2, AKR1C2	252	223	8662	1.69553	1	0.598187	0.523993
KEGG_PATHWAY	hsa05200:Pathways in cancer	17	4.12621	0.478495	GSTM4, GSTM2, CAMK2D, HSP90AB1, GADD45B, MGST3, LAMA3, MGST1, MGST2, GSTT2, GNG11, CKS1B, GSTA5, GSTA4, GSTA3, GSTA2, IL13RA1	252	531	8662	1.10045	1	1	0.879377
Cluster 7	Enrichment Score: 3.978632343113829
Category	Term	Count	%	PValue	Genes	List Total	Pop Hits	Pop Total	Fold Enrichment	Bonferroni	Benjamini	FDR
GOTERM_BP_DIRECT	GO:0007076~mitotic chromosome condensation	7	1.69903	1.74391e-06	CDCA5, NUSAP1, NCAPG, NCAPD2, SMC4, NCAPH, SMC2	404	19	19256	17.5602	0.00302285	0.000605486	0.000597464
GOTERM_CC_DIRECT	GO:0000796~condensin complex	5	1.21359	1.75836e-05	NCAPG, NCAPD2, SMC4, NCAPH, SMC2	407	9	20521	28.0112	0.00608298	0.000762688	0.00072752
GOTERM_BP_DIRECT	GO:1905821~positive regulation of chromosome condensation	5	1.21359	2.19139e-05	NCAPG, NCAPD2, SMC4, NCAPH, SMC2	404	9	19256	26.4796	0.0373285	0.00380426	0.00375386
GOTERM_BP_DIRECT	GO:1905820~positive regulation of chromosome separation	5	1.21359	5.55131e-05	NCAPG, NCAPD2, SMC4, NCAPH, SMC2	404	11	19256	21.6652	0.0918752	0.00741313	0.00731492
GOTERM_BP_DIRECT	GO:0051984~positive regulation of chromosome segregation	5	1.21359	0.000160195	NCAPG, NCAPD2, SMC4, NCAPH, SMC2	404	14	19256	17.0226	0.242795	0.01545	0.0152453
UP_KW_BIOLOGICAL_PROCESS	KW-0226~DNA condensation	5	1.21359	0.000291372	NCAPG, NCAPD2, SMC4, NCAPH, SMC2	261	15	11447	14.6194	0.0307002	0.00311768	0.00279717
GOTERM_BP_DIRECT	GO:0010032~meiotic chromosome condensation	4	0.970874	0.000299139	NCAPD2, SMC4, NCAPH, SMC2	404	7	19256	27.2362	0.405113	0.0247288	0.0244012
GOTERM_CC_DIRECT	GO:0000794~condensed nuclear chromosome	6	1.45631	0.00123342	RRS1, NCAPG, NCAPD2, SMC4, NCAPH, SMC2	407	41	20521	7.37856	0.348359	0.0305713	0.0291616
GOTERM_CC_DIRECT	GO:0000793~condensed chromosome	5	1.21359	0.0024237	TUBA1A, NCAPG, NCAPD2, MKI67, SMC2	407	29	20521	8.69313	0.569171	0.0525639	0.0501402
Cluster 8	Enrichment Score: 3.8346089231234903
Category	Term	Count	%	PValue	Genes	List Total	Pop Hits	Pop Total	Fold Enrichment	Bonferroni	Benjamini	FDR
GOTERM_MF_DIRECT	GO:0003857~3-hydroxyacyl-CoA dehydrogenase activity	5	1.21359	3.08281e-06	HADHB, HADHA, EHHADH, HSD17B4, HADH	408	6	18883	38.5682	0.00224177	0.000748094	0.000723432
INTERPRO	IPR008927:6-PGluconate_DH-like_C_sf	6	1.45631	5.19615e-06	HADHA, EHHADH, GPD1, CRYL1, HADH, PGD	410	14	20603	21.5362	0.00604041	0.00176956	0.00172252
UP_SEQ_FEATURE	DOMAIN:3-hydroxyacyl-CoA dehydrogenase NAD binding	4	0.970874	2.83787e-05	HADHA, EHHADH, CRYL1, HADH	399	4	20562	51.5338	0.0399332	0.010188	0.0101383
INTERPRO	IPR006176:3-OHacyl-CoA_DH_NAD-bd	4	0.970874	3.06085e-05	HADHA, EHHADH, CRYL1, HADH	410	4	20603	50.2512	0.0350607	0.00274535	0.00267236
INTERPRO	IPR006180:3-OHacyl-CoA_DH_CS	4	0.970874	3.06085e-05	HADHA, EHHADH, CRYL1, HADH	410	4	20603	50.2512	0.0350607	0.00274535	0.00267236
INTERPRO	IPR006108:3HC_DH_C	4	0.970874	3.06085e-05	HADHA, EHHADH, CRYL1, HADH	410	4	20603	50.2512	0.0350607	0.00274535	0.00267236
UP_SEQ_FEATURE	DOMAIN:3-hydroxyacyl-CoA dehydrogenase C-terminal	3	0.728155	0.00110681	HADHA, CRYL1, HADH	399	3	20562	51.5338	0.796127	0.144489	0.143785
GOTERM_MF_DIRECT	GO:0070403~NAD+ binding	4	0.970874	0.00539828	HADHA, EHHADH, CRYL1, HADH	408	17	18883	10.8899	0.980563	0.151152	0.146169
UP_SEQ_FEATURE	SITE:Important for catalytic activity	5	1.21359	0.00607055	ECI1, EHHADH, ECH1, CRYL1, HADH	399	38	20562	6.78077	0.999841	0.484295	0.481934
KEGG_PATHWAY	hsa00310:Lysine degradation	7	1.69903	0.00953252	ALDH3A2, HADHA, ALDH1B1, EHHADH, HADH, ACAT2, AASS	252	63	8662	3.81922	0.915516	0.0667627	0.058482
Cluster 9	Enrichment Score: 3.6406064471627175
Category	Term	Count	%	PValue	Genes	List Total	Pop Hits	Pop Total	Fold Enrichment	Bonferroni	Benjamini	FDR
GOTERM_MF_DIRECT	GO:0003857~3-hydroxyacyl-CoA dehydrogenase activity	5	1.21359	3.08281e-06	HADHB, HADHA, EHHADH, HSD17B4, HADH	408	6	18883	38.5682	0.00224177	0.000748094	0.000723432
GOTERM_MF_DIRECT	GO:0004300~enoyl-CoA hydratase activity	4	0.970874	0.000326166	HADHB, HADHA, EHHADH, HSD17B4	408	7	18883	26.4468	0.211393	0.0263832	0.0255134
GOTERM_MF_DIRECT	GO:0018812~3-hydroxyacyl-CoA dehydratase activity	3	0.728155	0.0119068	HADHA, EHHADH, HSD17B4	408	8	18883	17.3557	0.999837	0.234275	0.226552
Cluster 10	Enrichment Score: 3.229927951761705
Category	Term	Count	%	PValue	Genes	List Total	Pop Hits	Pop Total	Fold Enrichment	Bonferroni	Benjamini	FDR
KEGG_PATHWAY	hsa00410:beta-Alanine metabolism	10	2.42718	1.44095e-07	ALDH3A2, HADHA, ALDH3A1, ALDH6A1, ALDH1B1, SMOX, ACOX1, EHHADH, ABAT, CSAD	252	31	8662	11.0881	3.71758e-05	4.13072e-06	3.61838e-06
INTERPRO	IPR016160:Ald_DH_CS_CYS	5	1.21359	0.000230487	ALDH3A2, ALDH3A1, ALDH1L1, ALDH6A1, ALDH1B1	410	16	20603	15.7035	0.235688	0.0111978	0.0109001
INTERPRO	IPR016163:Ald_DH_C	5	1.21359	0.000468249	ALDH3A2, ALDH3A1, ALDH1L1, ALDH6A1, ALDH1B1	410	19	20603	13.224	0.420799	0.0181993	0.0177154
INTERPRO	IPR015590:Aldehyde_DH_dom	5	1.21359	0.000576193	ALDH3A2, ALDH3A1, ALDH1L1, ALDH6A1, ALDH1B1	410	20	20603	12.5628	0.489332	0.0203588	0.0198176
INTERPRO	IPR016161:Ald_DH/histidinol_DH	5	1.21359	0.000576193	ALDH3A2, ALDH3A1, ALDH1L1, ALDH6A1, ALDH1B1	410	20	20603	12.5628	0.489332	0.0203588	0.0198176
INTERPRO	IPR016162:Ald_DH_N	5	1.21359	0.000576193	ALDH3A2, ALDH3A1, ALDH1L1, ALDH6A1, ALDH1B1	410	20	20603	12.5628	0.489332	0.0203588	0.0198176
GOTERM_MF_DIRECT	GO:0016620~oxidoreductase activity, acting on the aldehyde or oxo group of donors, NAD or NADP as acceptor	5	1.21359	0.000783507	ALDH3A2, ALDH3A1, ADH4, ALDH1L1, ALDH1B1	408	20	18883	11.5705	0.434823	0.0479918	0.0464097
GOTERM_MF_DIRECT	GO:0004029~aldehyde dehydrogenase (NAD) activity	4	0.970874	0.00303148	ALDH3A2, ALDH3A1, ALDH1L1, ALDH1B1	408	14	18883	13.2234	0.890329	0.122606	0.118564
INTERPRO	IPR029510:Ald_DH_CS_GLU	4	0.970874	0.00358803	ALDH3A2, ALDH3A1, ALDH1L1, ALDH1B1	410	16	20603	12.5628	0.984871	0.107452	0.104595
UP_SEQ_FEATURE	DOMAIN:Aldehyde dehydrogenase	4	0.970874	0.00473158	ALDH3A2, ALDH3A1, ALDH6A1, ALDH1B1	399	18	20562	11.452	0.998898	0.449743	0.44755
KEGG_PATHWAY	hsa00340:Histidine metabolism	4	0.970874	0.0246466	ALDH3A2, ALDH3A1, HAL, ALDH1B1	252	22	8662	6.24964	0.998401	0.155093	0.135857
Cluster 11	Enrichment Score: 3.086262088267704
Category	Term	Count	%	PValue	Genes	List Total	Pop Hits	Pop Total	Fold Enrichment	Bonferroni	Benjamini	FDR
INTERPRO	IPR015422:PyrdxlP-dep_Trfase_small	8	1.94175	7.10521e-06	ALAS1, GOT1, PSAT1, SHMT2, GPT2, KYNU, ABAT, CSAD	410	37	20603	10.8651	0.00825048	0.00176956	0.00172252
INTERPRO	IPR015421:PyrdxlP-dep_Trfase_major	8	1.94175	2.00719e-05	ALAS1, GOT1, PSAT1, SHMT2, GPT2, KYNU, ABAT, CSAD	410	43	20603	9.34906	0.0231323	0.00274535	0.00267236
INTERPRO	IPR015424:PyrdxlP-dep_Trfase	8	1.94175	2.73176e-05	ALAS1, GOT1, PSAT1, SHMT2, GPT2, KYNU, ABAT, CSAD	410	45	20603	8.93355	0.0313508	0.00274535	0.00267236
GOTERM_MF_DIRECT	GO:0030170~pyridoxal phosphate binding	9	2.18447	3.24731e-05	ALAS1, GOT1, PSAT1, SHMT2, GPT2, KYNU, ABAT, PYGL, CSAD	408	58	18883	7.18167	0.0233636	0.00591011	0.00571527
UP_KW_LIGAND	KW-0663~Pyridoxal phosphate	9	2.18447	0.000285368	ALAS1, GOT1, PSAT1, SHMT2, GPT2, KYNU, ABAT, PYGL, CSAD	190	63	6921	5.20376	0.0085257	0.00171221	0.00165513
GOTERM_BP_DIRECT	GO:0009058~biosynthetic process	5	1.21359	0.00336721	ALDH1L1, ALAS1, GOT1, GPT2, FDFT1	404	30	19256	7.94389	0.997135	0.186242	0.183774
UP_KW_MOLECULAR_FUNCTION	KW-0032~Aminotransferase	4	0.970874	0.0150391	GOT1, PSAT1, GPT2, ABAT	286	22	11872	7.54736	0.632165	0.16543	0.152898
UP_SEQ_FEATURE	DOMAIN:Aminotransferase class I/classII	3	0.728155	0.0374968	ALAS1, GOT1, GPT2	399	16	20562	9.66259	1	1	0.995819
INTERPRO	IPR004839:Aminotransferase_I/II	3	0.728155	0.0439256	ALAS1, GOT1, GPT2	410	17	20603	8.86786	1	0.533512	0.519328
GOTERM_MF_DIRECT	GO:0008483~transaminase activity	3	0.728155	0.0455657	PSAT1, GPT2, ABAT	408	16	18883	8.67785	1	0.603124	0.583241
Cluster 12	Enrichment Score: 2.708248478783317
Category	Term	Count	%	PValue	Genes	List Total	Pop Hits	Pop Total	Fold Enrichment	Bonferroni	Benjamini	FDR
SMART	SM00132:LIM	8	1.94175	0.000196695	PDLIM1, LIMA1, CSRP2, ABLIM3, CSRP1, CRIP2, LMO7, LMCD1	178	73	10690	6.5815	0.0326982	0.0332415	0.0332415
UP_KW_DOMAIN	KW-0440~LIM domain	8	1.94175	0.000215056	PDLIM1, LIMA1, CSRP2, ABLIM3, CSRP1, CRIP2, LMO7, LMCD1	242	74	14600	6.52222	0.00472056	0.00236561	0.00236561
UP_SEQ_FEATURE	DOMAIN:LIM zinc-binding	8	1.94175	0.000442622	PDLIM1, LIMA1, CSRP2, ABLIM3, CSRP1, CRIP2, LMO7, LMCD1	399	71	20562	5.80663	0.47046	0.0706228	0.0702785
INTERPRO	IPR001781:Znf_LIM	8	1.94175	0.000777227	PDLIM1, LIMA1, CSRP2, ABLIM3, CSRP1, CRIP2, LMO7, LMCD1	410	76	20603	5.2896	0.596104	0.0266543	0.0259457
UP_SEQ_FEATURE	DOMAIN:LIM zinc-binding 1	5	1.21359	0.0169012	CSRP2, ABLIM3, CSRP1, CRIP2, LMCD1	399	51	20562	5.05234	1	0.933466	0.928916
UP_SEQ_FEATURE	DOMAIN:LIM zinc-binding 2	5	1.21359	0.0169012	CSRP2, ABLIM3, CSRP1, CRIP2, LMCD1	399	51	20562	5.05234	1	0.933466	0.928916
GOTERM_MF_DIRECT	GO:0042805~actinin binding	3	0.728155	0.0265155	CSRP2, CSRP1, LMO7	408	12	18883	11.5705	1	0.459602	0.44445
Cluster 13	Enrichment Score: 2.6447541125089673
Category	Term	Count	%	PValue	Genes	List Total	Pop Hits	Pop Total	Fold Enrichment	Bonferroni	Benjamini	FDR
INTERPRO	IPR037069:AcylCoA_DH/ox_N_sf	5	1.21359	9.49303e-05	ACADVL, ACADL, ACOX2, ACOX1, IVD	410	13	20603	19.3274	0.104787	0.00614937	0.00598588
GOTERM_MF_DIRECT	GO:0050660~flavin adenine dinucleotide binding	9	2.18447	0.000103825	SQLE, ACADVL, ACADL, ACOX2, ACOX1, IVD, FMO1, FMO2, FMO5	408	68	18883	6.12554	0.072802	0.0151169	0.0146185
INTERPRO	IPR036250:AcylCo_DH-like_C	5	1.21359	0.000175608	ACADVL, ACADL, ACOX2, ACOX1, IVD	410	15	20603	16.7504	0.185171	0.00890257	0.00866588
INTERPRO	IPR009100:AcylCoA_DH/oxidase_NM_dom_sf	5	1.21359	0.000175608	ACADVL, ACADL, ACOX2, ACOX1, IVD	410	15	20603	16.7504	0.185171	0.00890257	0.00866588
INTERPRO	IPR046373:Acyl-CoA_Oxase/DH_mid-dom_sf	5	1.21359	0.000175608	ACADVL, ACADL, ACOX2, ACOX1, IVD	410	15	20603	16.7504	0.185171	0.00890257	0.00866588
INTERPRO	IPR006091:Acyl-CoA_Oxase/DH_mid-dom	4	0.970874	0.00240191	ACADVL, ACADL, ACOX1, IVD	410	14	20603	14.3575	0.939433	0.080018	0.0778906
GOTERM_MF_DIRECT	GO:0016401~palmitoyl-CoA oxidase activity	3	0.728155	0.0027018	ACADL, ACOX2, ACOX1	408	4	18883	34.7114	0.860484	0.115701	0.111886
INTERPRO	IPR006089:Acyl-CoA_DH_CS	3	0.728155	0.0129044	ACADVL, ACADL, IVD	410	9	20603	16.7504	1	0.268689	0.261546
INTERPRO	IPR013786:AcylCoA_DH/ox_N	3	0.728155	0.0192055	ACADVL, ACADL, IVD	410	11	20603	13.7049	1	0.342069	0.332975
GOTERM_BP_DIRECT	GO:0033539~fatty acid beta-oxidation using acyl-CoA dehydrogenase	3	0.728155	0.0212088	ACADVL, ACADL, IVD	404	11	19256	12.9991	1	0.613641	0.60551
UP_SEQ_FEATURE	DOMAIN:Acyl-CoA oxidase/dehydrogenase middle	3	0.728155	0.0216964	ACADVL, ACOX1, IVD	399	12	20562	12.8835	1	0.985873	0.981067
INTERPRO	IPR009075:AcylCo_DH/oxidase_C	3	0.728155	0.0227476	ACADVL, ACADL, IVD	410	12	20603	12.5628	1	0.37891	0.368836
GOTERM_CC_DIRECT	GO:0031966~mitochondrial membrane	8	1.94175	0.0461999	SLC25A37, ACADVL, CYB5R3, ACADL, GPAM, IVD, SORD, BOK	407	165	20521	2.44461	1	0.51714	0.493295
Cluster 14	Enrichment Score: 2.5046463169829596
Category	Term	Count	%	PValue	Genes	List Total	Pop Hits	Pop Total	Fold Enrichment	Bonferroni	Benjamini	FDR
INTERPRO	IPR016039:Thiolase-like	5	1.21359	2.92336e-05	HADHB, ACAA2, HMGCS1, HMGCS2, ACAT2	410	10	20603	25.1256	0.0335124	0.00274535	0.00267236
GOTERM_MF_DIRECT	GO:0003985~acetyl-CoA C-acetyltransferase activity	4	0.970874	0.000189411	HADHB, HADHA, ACAA2, ACAT2	408	6	18883	30.8546	0.128818	0.0196987	0.0190493
UP_SEQ_FEATURE	ACT_SITE:Acyl-thioester intermediate	5	1.21359	0.000209245	HADHB, ACAA2, HMGCS1, HMGCS2, ACAT2	399	16	20562	16.1043	0.259557	0.0375594	0.0373763
UP_SEQ_FEATURE	SITE:Increases nucleophilicity of active site Cys	3	0.728155	0.00218524	HADHB, ACAA2, ACAT2	399	4	20562	38.6504	0.956779	0.224143	0.22305
INTERPRO	IPR020610:Thiolase_AS	3	0.728155	0.00377831	HADHB, ACAA2, ACAT2	410	5	20603	30.1507	0.987892	0.107452	0.104595
UP_SEQ_FEATURE	DOMAIN:Thiolase C-terminal	3	0.728155	0.00532425	HADHB, ACAA2, ACAT2	399	6	20562	25.7669	0.999532	0.449743	0.44755
UP_SEQ_FEATURE	DOMAIN:Thiolase N-terminal	3	0.728155	0.00532425	HADHB, ACAA2, ACAT2	399	6	20562	25.7669	0.999532	0.449743	0.44755
INTERPRO	IPR020613:Thiolase_CS	3	0.728155	0.00559319	HADHB, ACAA2, ACAT2	410	6	20603	25.1256	0.998555	0.130433	0.126965
INTERPRO	IPR020616:Thiolase_N	3	0.728155	0.00559319	HADHB, ACAA2, ACAT2	410	6	20603	25.1256	0.998555	0.130433	0.126965
INTERPRO	IPR020617:Thiolase_C	3	0.728155	0.00559319	HADHB, ACAA2, ACAT2	410	6	20603	25.1256	0.998555	0.130433	0.126965
INTERPRO	IPR002155:Thiolase	3	0.728155	0.00559319	HADHB, ACAA2, ACAT2	410	6	20603	25.1256	0.998555	0.130433	0.126965
PIR_SUPERFAMILY	PIRSF000429:Ac-CoA_Ac_transf	3	0.728155	0.0205111	HADHB, ACAA2, ACAT2	77	6	1940	12.5974	0.760688	0.471756	0.471756
UP_SEQ_FEATURE	ACT_SITE:Proton donor/acceptor	7	1.69903	0.025402	HADHB, ACAA2, HMGCS1, PMM1, PGAM1, HMGCS2, ACAT2	399	116	20562	3.1098	1	0.985873	0.981067
GOTERM_MF_DIRECT	GO:0016747~transferase activity, transferring acyl groups other than amino-acyl groups	3	0.728155	0.0622588	HADHB, ACAA2, ACAT2	408	19	18883	7.30766	1	0.731246	0.707139
Cluster 15	Enrichment Score: 2.4145185948162924
Category	Term	Count	%	PValue	Genes	List Total	Pop Hits	Pop Total	Fold Enrichment	Bonferroni	Benjamini	FDR
GOTERM_MF_DIRECT	GO:0004602~glutathione peroxidase activity	5	1.21359	0.00136071	GSTM2, MGST3, MGST1, MGST2, GPX7	408	23	18883	10.0613	0.628896	0.074975	0.0725033
GOTERM_BP_DIRECT	GO:0098869~cellular oxidant detoxification	7	1.69903	0.00516226	GSTM2, SRXN1, MGST3, SESN1, MGST1, MGST2, GPX7	404	76	19256	4.39005	0.999875	0.242208	0.238999
INTERPRO	IPR023352:MAPEG-like_dom_sf	3	0.728155	0.00559319	MGST3, MGST1, MGST2	410	6	20603	25.1256	0.998555	0.130433	0.126965
INTERPRO	IPR001129:Membr-assoc_MAPEG	3	0.728155	0.00559319	MGST3, MGST1, MGST2	410	6	20603	25.1256	0.998555	0.130433	0.126965
Cluster 16	Enrichment Score: 2.3894934041255427
Category	Term	Count	%	PValue	Genes	List Total	Pop Hits	Pop Total	Fold Enrichment	Bonferroni	Benjamini	FDR
GOTERM_BP_DIRECT	GO:0007076~mitotic chromosome condensation	7	1.69903	1.74391e-06	CDCA5, NUSAP1, NCAPG, NCAPD2, SMC4, NCAPH, SMC2	404	19	19256	17.5602	0.00302285	0.000605486	0.000597464
UP_KW_BIOLOGICAL_PROCESS	KW-0498~Mitosis	17	4.12621	0.00106453	CDCA2, CDCA3, CDCA5, CCNF, NCAPG, SMC4, NCAPH, ZWINT, SMC2, ANLN, CCNB2, PSRC1, NUF2, NUSAP1, NCAPD2, KIF20B, SPC25	261	293	11447	2.54468	0.107711	0.00949203	0.00851622
GOTERM_BP_DIRECT	GO:0051301~cell division	19	4.61165	0.00138082	CDCA2, CDCA3, LIG1, CDCA5, CCNF, NCAPG, SMC4, NCAPH, ZWINT, SMC2, CKS1B, CCNB2, TUBA1A, PSRC1, NUF2, MCM5, NCAPD2, KIF20B, SPC25	404	386	19256	2.34612	0.909169	0.092196	0.0909745
UP_KW_BIOLOGICAL_PROCESS	KW-0132~Cell division	20	4.85437	0.00320066	CDCA2, CDCA3, LIG1, CDCA5, CCNF, NCAPG, SMC4, NCAPH, ZWINT, SMC2, CKS1B, ANLN, CCNB2, PSRC1, NUF2, NUSAP1, MCM5, NCAPD2, KIF20B, SPC25	261	418	11447	2.09848	0.290376	0.0244622	0.0219474
UP_KW_BIOLOGICAL_PROCESS	KW-0131~Cell cycle	26	6.31068	0.0133229	CDCA2, CDCA3, CDCA5, CCNF, NCAPG, MKI67, SMC4, NCAPH, CKS1B, SMC2, CCNB2, CHAF1B, RASSF4, NUF2, NUSAP1, E2F8, LIG1, ZWINT, ANLN, PSRC1, GAS2, MCM5, NCAPD2, MCM6, KIF20B, SPC25	261	687	11447	1.65985	0.761916	0.089097	0.0799375
GOTERM_BP_DIRECT	GO:0007049~cell cycle	14	3.39806	0.0342691	CDCA2, CDCA3, CDCA5, MKI67, SMC4, SMC2, CKS1B, CHAF1B, RASSF4, NUF2, GAS2, MCM5, MCM6, KIF20B	404	351	19256	1.9011	1	0.828748	0.817768
GOTERM_CC_DIRECT	GO:0005694~chromosome	10	2.42718	0.0706934	RAD51AP1, GINS2, CDCA2, CDCA5, NUSAP1, DDX21, NCAPD2, MKI67, SMC4, SMC2	407	257	20521	1.96187	1	0.62899	0.599987
UP_KW_CELLULAR_COMPONENT	KW-0158~Chromosome	16	3.8835	0.289146	GINS2, CDCA5, NCAPG, MKI67, SMC4, NCAPH, ZWINT, SMC2, RAD51AP1, NUF2, NUSAP1, MCM5, NCAPD2, MCM6, TMPO, SPC25	368	618	17910	1.26003	0.999998	0.867437	0.800711
Cluster 17	Enrichment Score: 2.3821299095311974
Category	Term	Count	%	PValue	Genes	List Total	Pop Hits	Pop Total	Fold Enrichment	Bonferroni	Benjamini	FDR
INTERPRO	IPR018376:Enoyl-CoA_hyd/isom_CS	4	0.970874	0.000403797	HADHA, ECI1, EHHADH, ECH1	410	8	20603	25.1256	0.375574	0.0162354	0.0158038
INTERPRO	IPR001753:Enoyl-CoA_hydra/iso	4	0.970874	0.00429331	HADHA, ECI1, EHHADH, ECH1	410	17	20603	11.8238	0.993374	0.119191	0.116022
UP_SEQ_FEATURE	SITE:Important for catalytic activity	5	1.21359	0.00607055	ECI1, EHHADH, ECH1, CRYL1, HADH	399	38	20562	6.78077	0.999841	0.484295	0.481934
GOTERM_MF_DIRECT	GO:0003824~catalytic activity	7	1.69903	0.0101199	HADHA, ALDH1L1, HAL, ECI1, EHHADH, UPP1, HSD17B6	408	85	18883	3.81145	0.999392	0.204647	0.197901
INTERPRO	IPR029045:ClpP/crotonase-like_dom_sf	4	0.970874	0.0115343	HADHA, ECI1, EHHADH, ECH1	410	24	20603	8.3752	0.999999	0.249054	0.242433
Cluster 18	Enrichment Score: 2.3363162134763553
Category	Term	Count	%	PValue	Genes	List Total	Pop Hits	Pop Total	Fold Enrichment	Bonferroni	Benjamini	FDR
KEGG_PATHWAY	hsa01040:Biosynthesis of unsaturated fatty acids	8	1.94175	8.52936e-06	ELOVL5, ACOX1, ELOVL2, ACOT2, ACOT1, HSD17B4, ELOVL6, BAAT	252	27	8662	10.1846	0.00219816	0.000146705	0.000128509
GOTERM_BP_DIRECT	GO:0035338~long-chain fatty-acyl-CoA biosynthetic process	6	1.45631	3.57491e-05	ELOVL5, ACSL1, ELOVL2, ACSL5, ELOVL6, ACSL3	404	19	19256	15.0516	0.060175	0.00564186	0.00556711
GOTERM_BP_DIRECT	GO:0006636~unsaturated fatty acid biosynthetic process	4	0.970874	0.00343302	FADS3, ELOVL5, ELOVL2, ELOVL6	404	15	19256	12.7102	0.997446	0.186242	0.183774
INTERPRO	IPR002076:ELO_fam	3	0.728155	0.00772801	ELOVL5, ELOVL2, ELOVL6	410	7	20603	21.5362	0.999882	0.173286	0.168679
GOTERM_BP_DIRECT	GO:0034625~fatty acid elongation, monounsaturated fatty acid	3	0.728155	0.00855825	ELOVL5, ELOVL2, ELOVL6	404	7	19256	20.4272	1	0.309524	0.305423
GOTERM_BP_DIRECT	GO:0034626~fatty acid elongation, polyunsaturated fatty acid	3	0.728155	0.00855825	ELOVL5, ELOVL2, ELOVL6	404	7	19256	20.4272	1	0.309524	0.305423
GOTERM_MF_DIRECT	GO:0009922~fatty acid elongase activity	3	0.728155	0.0090585	ELOVL5, ELOVL2, ELOVL6	408	7	18883	19.8351	0.998673	0.199836	0.193248
GOTERM_BP_DIRECT	GO:0019367~fatty acid elongation, saturated fatty acid	3	0.728155	0.0112539	ELOVL5, ELOVL2, ELOVL6	404	8	19256	17.8738	1	0.383075	0.378
GOTERM_BP_DIRECT	GO:0042761~very long-chain fatty acid biosynthetic process	3	0.728155	0.0292621	ELOVL5, ELOVL2, ELOVL6	404	13	19256	10.9992	1	0.758194	0.748149
GOTERM_BP_DIRECT	GO:0030148~sphingolipid biosynthetic process	4	0.970874	0.0950437	ELOVL5, ELOVL2, ELOVL6, PLPP3	404	52	19256	3.66641	1	1	0.98732
UP_KW_BIOLOGICAL_PROCESS	KW-0275~Fatty acid biosynthesis	4	0.970874	0.118915	FADS3, ELOVL5, ELOVL2, ELOVL6	261	53	11447	3.31006	0.999999	0.605898	0.543609
Cluster 19	Enrichment Score: 2.2216739219073074
Category	Term	Count	%	PValue	Genes	List Total	Pop Hits	Pop Total	Fold Enrichment	Bonferroni	Benjamini	FDR
GOTERM_MF_DIRECT	GO:0047617~acyl-CoA hydrolase activity	5	1.21359	0.000240405	ACAA2, ABCD3, ACOT2, ACOT1, BAAT	408	15	18883	15.4273	0.160573	0.0218768	0.0211556
UP_SEQ_FEATURE	DOMAIN:Acyl-CoA thioester hydrolase/bile acid-CoA amino acid N-acetyltransferase	3	0.728155	0.00110681	ACOT2, ACOT1, BAAT	399	3	20562	51.5338	0.796127	0.144489	0.143785
GOTERM_BP_DIRECT	GO:0006637~acyl-CoA metabolic process	5	1.21359	0.00168755	ACSM3, GPAM, ACOT2, ACOT1, BAAT	404	25	19256	9.53267	0.946713	0.10778	0.106352
UP_SEQ_FEATURE	DOMAIN:BAAT/Acyl-CoA thioester hydrolase C-terminal	3	0.728155	0.00218524	ACOT2, ACOT1, BAAT	399	4	20562	38.6504	0.956779	0.224143	0.22305
GOTERM_MF_DIRECT	GO:0102991~myristoyl-CoA hydrolase activity	4	0.970874	0.00372925	ACAA2, ACOT2, ACOT1, BAAT	408	15	18883	12.3418	0.934123	0.135745	0.131269
INTERPRO	IPR014940:BAAT_C	3	0.728155	0.00377831	ACOT2, ACOT1, BAAT	410	5	20603	30.1507	0.987892	0.107452	0.104595
INTERPRO	IPR006862:Thio_Ohase/aa_AcTrfase	3	0.728155	0.00377831	ACOT2, ACOT1, BAAT	410	5	20603	30.1507	0.987892	0.107452	0.104595
INTERPRO	IPR042490:Thio_Ohase/BAAT_N	3	0.728155	0.00377831	ACOT2, ACOT1, BAAT	410	5	20603	30.1507	0.987892	0.107452	0.104595
INTERPRO	IPR016662:Acyl-CoA_thioEstase_long-chain	3	0.728155	0.00377831	ACOT2, ACOT1, BAAT	410	5	20603	30.1507	0.987892	0.107452	0.104595
GOTERM_MF_DIRECT	GO:0016290~palmitoyl-CoA hydrolase activity	4	0.970874	0.00539828	ACAA2, ACOT2, ACOT1, BAAT	408	17	18883	10.8899	0.980563	0.151152	0.146169
GOTERM_MF_DIRECT	GO:0052816~long-chain acyl-CoA hydrolase activity	4	0.970874	0.00862808	ACAA2, ACOT2, ACOT1, BAAT	408	20	18883	9.25637	0.998179	0.196289	0.189818
PIR_SUPERFAMILY	PIRSF016521:Acyl-CoA_hydro	3	0.728155	0.0140281	ACOT2, ACOT1, BAAT	77	5	1940	15.1169	0.622729	0.471756	0.471756
UP_KW_MOLECULAR_FUNCTION	KW-0719~Serine esterase	4	0.970874	0.0261681	ABHD2, ACOT2, ACOT1, BAAT	286	27	11872	6.1497	0.826243	0.17271	0.159625
GOTERM_MF_DIRECT	GO:0052689~carboxylic ester hydrolase activity	4	0.970874	0.0262379	ACOT2, ACOT1, BAAT, PLA1A	408	30	18883	6.17092	1	0.459602	0.44445
INTERPRO	IPR029058:AB_hydrolase	7	1.69903	0.0386502	ABHD4, ABHD2, ACOT2, ACOT1, CMBL, BAAT, PLA1A	410	125	20603	2.81407	1	0.509281	0.49574
UP_SEQ_FEATURE	ACT_SITE:Charge relay system	7	1.69903	0.219591	CFD, ABHD2, ACOT2, ACOT1, BAAT, PRSS23, PLA1A	399	209	20562	1.72601	1	1	0.995819
Cluster 20	Enrichment Score: 2.2126394939233056
Category	Term	Count	%	PValue	Genes	List Total	Pop Hits	Pop Total	Fold Enrichment	Bonferroni	Benjamini	FDR
KEGG_PATHWAY	hsa00430:Taurine and hypotaurine metabolism	5	1.21359	0.000951576	FMO1, FMO2, CSAD, BAAT, FMO5	252	16	8662	10.7416	0.217783	0.00909283	0.00796504
GOTERM_MF_DIRECT	GO:0050661~NADP binding	6	1.45631	0.00222754	ME1, FMO1, FMO2, PGD, FMO5, TM7SF2	408	43	18883	6.45793	0.802785	0.101353	0.0980119
INTERPRO	IPR020946:Flavin_mOase-like	3	0.728155	0.00559319	FMO1, FMO2, FMO5	410	6	20603	25.1256	0.998555	0.130433	0.126965
INTERPRO	IPR000960:Flavin_mOase	3	0.728155	0.00559319	FMO1, FMO2, FMO5	410	6	20603	25.1256	0.998555	0.130433	0.126965
GOTERM_MF_DIRECT	GO:0047822~hypotaurine dehydrogenase activity	3	0.728155	0.00656355	FMO1, FMO2, FMO5	408	6	18883	23.1409	0.991721	0.164768	0.159336
GOTERM_MF_DIRECT	GO:0004499~N,N-dimethylaniline monooxygenase activity	3	0.728155	0.00656355	FMO1, FMO2, FMO5	408	6	18883	23.1409	0.991721	0.164768	0.159336
GOTERM_BP_DIRECT	GO:0070995~NADPH oxidation	3	0.728155	0.00855825	FMO1, FMO2, FMO5	404	7	19256	20.4272	1	0.309524	0.305423
PIR_SUPERFAMILY	PIRSF000332:FMO	3	0.728155	0.0205111	FMO1, FMO2, FMO5	77	6	1940	12.5974	0.760688	0.471756	0.471756
UP_KW_MOLECULAR_FUNCTION	KW-0503~Monooxygenase	7	1.69903	0.0243222	CYP39A1, SQLE, CYP26B1, FMO1, FMO2, FMO5, CYP8B1	286	93	11872	3.12445	0.80311	0.17271	0.159625
Cluster 21	Enrichment Score: 2.1816295277083797
Category	Term	Count	%	PValue	Genes	List Total	Pop Hits	Pop Total	Fold Enrichment	Bonferroni	Benjamini	FDR
UP_KW_BIOLOGICAL_PROCESS	KW-0554~One-carbon metabolism	5	1.21359	0.000945708	ALDH1L1, MAT2A, MTHFD1L, SHMT2, MTHFD2	261	20	11447	10.9646	0.0962826	0.00919916	0.00825345
GOTERM_BP_DIRECT	GO:0006730~one-carbon metabolic process	5	1.21359	0.00592719	ALDH1L1, MAT2A, MTHFD1L, SHMT2, MTHFD2	404	35	19256	6.80905	0.999967	0.250966	0.247641
GOTERM_BP_DIRECT	GO:0035999~tetrahydrofolate interconversion	3	0.728155	0.0175935	MTHFD1L, SHMT2, MTHFD2	404	10	19256	14.299	1	0.552604	0.545283
KEGG_PATHWAY	hsa00670:One carbon pool by folate	4	0.970874	0.0190337	ALDH1L1, MTHFD1L, SHMT2, MTHFD2	252	20	8662	6.8746	0.992973	0.122767	0.10754
Cluster 22	Enrichment Score: 2.155165144687221
Category	Term	Count	%	PValue	Genes	List Total	Pop Hits	Pop Total	Fold Enrichment	Bonferroni	Benjamini	FDR
GOTERM_BP_DIRECT	GO:0035338~long-chain fatty-acyl-CoA biosynthetic process	6	1.45631	3.57491e-05	ELOVL5, ACSL1, ELOVL2, ACSL5, ELOVL6, ACSL3	404	19	19256	15.0516	0.060175	0.00564186	0.00556711
UP_SEQ_FEATURE	DOMAIN:AMP-dependent synthetase/ligase	6	1.45631	0.000150536	ACSS2, ACSM3, ACSL1, ACSL5, ACSL3, SLC27A2	399	27	20562	11.452	0.194415	0.0308815	0.0307309
INTERPRO	IPR020845:AMP-binding_CS	6	1.45631	0.000169371	ACSS2, ACSM3, ACSL1, ACSL5, ACSL3, SLC27A2	410	27	20603	11.1669	0.179222	0.00890257	0.00866588
INTERPRO	IPR042099:ANL_N_sf	6	1.45631	0.000284702	ACSS2, ACSM3, ACSL1, ACSL5, ACSL3, SLC27A2	410	30	20603	10.0502	0.28252	0.0127678	0.0124283
INTERPRO	IPR000873:AMP-dep_Synth/Lig_com	6	1.45631	0.000333967	ACSS2, ACSM3, ACSL1, ACSL5, ACSL3, SLC27A2	410	31	20603	9.72604	0.322585	0.0139074	0.0135376
GOTERM_BP_DIRECT	GO:0001676~long-chain fatty acid metabolic process	6	1.45631	0.000573455	ACSL1, ACOT2, ACOT1, ACSL5, ACSL3, SLC27A2	404	33	19256	8.66607	0.630573	0.0432834	0.0427099
GOTERM_MF_DIRECT	GO:0047676~arachidonate-CoA ligase activity	4	0.970874	0.00144183	ACSL1, ACSL5, ACSL3, SLC27A2	408	11	18883	16.8298	0.650205	0.074975	0.0725033
GOTERM_MF_DIRECT	GO:0004467~long-chain fatty acid-CoA ligase activity	4	0.970874	0.00451712	ACSL1, ACSL5, ACSL3, SLC27A2	408	16	18883	11.5705	0.962966	0.137019	0.132502
INTERPRO	IPR045851:AMP-bd_C_sf	4	0.970874	0.0115343	ACSS2, ACSM3, ACSL3, SLC27A2	410	24	20603	8.3752	0.999999	0.249054	0.242433
GOTERM_BP_DIRECT	GO:0044539~long-chain fatty acid import	3	0.728155	0.0175935	ACSL1, ACSL3, SLC27A2	404	10	19256	14.299	1	0.552604	0.545283
UP_SEQ_FEATURE	DOMAIN:AMP-binding enzyme C-terminal	3	0.728155	0.0253173	ACSS2, ACSM3, SLC27A2	399	13	20562	11.8924	1	0.985873	0.981067
KEGG_PATHWAY	hsa04216:Ferroptosis	5	1.21359	0.0325647	ACSL1, ACSL5, ACSL3, GCLM, SLC39A14	252	42	8662	4.09203	0.999805	0.195388	0.171154
INTERPRO	IPR025110:AMP-bd_C	3	0.728155	0.0439256	ACSS2, ACSM3, SLC27A2	410	17	20603	8.86786	1	0.533512	0.519328
UP_KW_MOLECULAR_FUNCTION	KW-0436~Ligase	8	1.94175	0.0885829	ACSS2, ACSM3, LIG1, MTHFD1L, ACSL1, ACSL5, ACSL3, SLC27A2	286	159	11872	2.08858	0.997806	0.487206	0.450296
KEGG_PATHWAY	hsa00061:Fatty acid biosynthesis	3	0.728155	0.0944228	ACSL1, ACSL5, ACSL3	252	18	8662	5.72884	1	0.518321	0.454033
UP_SEQ_FEATURE	TRANSMEM:Helical; Signal-anchor for type III membrane protein	3	0.728155	0.146803	ACSL1, ACSL5, ACSL3	399	35	20562	4.41719	1	1	0.995819
KEGG_PATHWAY	hsa04920:Adipocytokine signaling pathway	3	0.728155	0.606758	ACSL1, ACSL5, ACSL3	252	70	8662	1.47313	1	1	0.879377
KEGG_PATHWAY	hsa04714:Thermogenesis	5	1.21359	0.90889	ACSL1, ACSL5, SLC25A20, ACSL3, ACTB	252	232	8662	0.740798	1	1	0.90889
